# Supplementary material for: CENP-C functions in centromere assembly, the maintenance of CENP-A asymmetry and epigenetic age in Drosophila germline stem cells
Source: PLoS Genet. 2021 May 20;17(5):e1009247. doi: 10.1371/journal.pgen.1009247 (PMC8136707; doi:10.1371/journal.pgen.1009247)
Supplement: S1 Data — Data tables for Figs 1–6 and S1–S6 are provided in.xml format. (XML) [file pgen.1009247.s007.xml]

<?xml version="1.0" encoding="UTF-8" standalone="yes"?><?xml-stylesheet type="text/xsl" href="#"?><xsl:stylesheet xmlns:xsl="http://www.w3.org/1999/XSL/Transform" xmlns:dt="urn:schemas-microsoft-com:datatypes" xmlns:ps="http://graphpad.com/prism/Prism.htm" version="1.0">

<!--
	XML style sheet template for formatting data and info tables from GraphPad Prism 8.0.
	Copyright 1992-2019 GraphPad Software, LLC
-->

<xsl:output method="html" version="4.0" omit-xml-declaration="yes"></xsl:output>


<GraphPadPrismFile xmlns="http://graphpad.com/prism/Prism.htm" PrismXMLVersion="5.00">
<Created>
<OriginalVersion CreatedByProgram="GraphPad Prism" CreatedByVersion="9.0.0.86" Login="root" DateTime="2021-04-20T19:07:00+01:00"></OriginalVersion>
<MostRecentVersion CreatedByProgram="GraphPad Prism" CreatedByVersion="9.0.0.86" Login="root" DateTime="2021-04-20T19:45:10+01:00"></MostRecentVersion>
</Created>
<InfoSequence>
</InfoSequence>
<TableSequence Selected="1">
<Ref ID="Table0"></Ref>
<Ref ID="Table1"></Ref>
<Ref ID="Table2"></Ref>
<Ref ID="Table3"></Ref>
<Ref ID="Table4"></Ref>
<Ref ID="Table5"></Ref>
<Ref ID="Table6"></Ref>
<Ref ID="Table7"></Ref>
<Ref ID="Table8"></Ref>
<Ref ID="Table9"></Ref>
<Ref ID="Table10"></Ref>
<Ref ID="Table11"></Ref>
<Ref ID="Table12"></Ref>
<Ref ID="Table13"></Ref>
<Ref ID="Table14"></Ref>
<Ref ID="Table15"></Ref>
<Ref ID="Table16"></Ref>
<Ref ID="Table17"></Ref>
<Ref ID="Table18"></Ref>
<Ref ID="Table19"></Ref>
<Ref ID="Table20"></Ref>
<Ref ID="Table21"></Ref>
<Ref ID="Table22" Selected="1"></Ref>
</TableSequence>
<Table ID="Table0" XFormat="none" TableType="OneWay" EVFormat="AsteriskAfterNumber">
<Title>Fig 1_OregonR_CENPC Assembly</Title>
<RowTitlesColumn Width="1">
<Subcolumn></Subcolumn>
</RowTitlesColumn>
<YColumn Width="92" Decimals="2" Subcolumns="1">
<Title>S-phase</Title>
<Subcolumn>
<d>39.15</d>
<d></d>
<d></d>
<d></d>
<d></d>
<d></d>
<d></d>
<d>11.48</d>
<d></d>
<d></d>
<d></d>
<d></d>
<d></d>
<d></d>
<d>31.57</d>
<d></d>
<d></d>
<d></d>
<d></d>
<d></d>
<d></d>
<d>31.57</d>
<d></d>
<d></d>
<d></d>
<d>12.98</d>
<d></d>
<d></d>
<d></d>
<d>13.81</d>
<d></d>
<d></d>
<d></d>
<d></d>
<d></d>
<d></d>
<d>7.52</d>
<d></d>
<d></d>
<d></d>
<d></d>
<d>33.46</d>
<d></d>
<d></d>
<d></d>
<d>20.43</d>
<d></d>
<d></d>
<d></d>
<d>20.78</d>
<d></d>
<d></d>
<d></d>
<d></d>
<d>22.02</d>
<d></d>
<d></d>
<d></d>
<d>9.29</d>
<d></d>
<d></d>
<d></d>
<d>8.2</d>
<d></d>
<d></d>
<d></d>
<d></d>
<d></d>
<d></d>
<d></d>
<d></d>
<d></d>
<d></d>
<d>42.61</d>
<d></d>
<d></d>
<d></d>
<d></d>
<d></d>
<d>41.52</d>
<d></d>
<d></d>
<d></d>
<d></d>
<d></d>
<d></d>
<d></d>
<d></d>
<d></d>
<d></d>
<d></d>
<d>36.06</d>
<d></d>
<d></d>
<d>25.35</d>
<d></d>
<d></d>
<d></d>
<d></d>
<d></d>
<d></d>
<d></d>
<d></d>
<d></d>
<d></d>
<d></d>
<d></d>
<d></d>
<d></d>
<d></d>
<d></d>
<d></d>
<d></d>
<d></d>
<d></d>
<d></d>
<d>34.34</d>
<d></d>
<d></d>
<d></d>
<d></d>
<d></d>
<d></d>
<d>34.34</d>
<d></d>
<d></d>
<d></d>
<d></d>
<d>36.04</d>
<d></d>
<d></d>
<d></d>
<d>29.54</d>
<d></d>
<d></d>
<d></d>
<d></d>
<d></d>
<d></d>
<d>25</d>
<d></d>
<d></d>
<d></d>
<d>19.94</d>
<d></d>
<d></d>
<d></d>
<d></d>
<d></d>
<d>23.56</d>
<d></d>
<d></d>
<d></d>
<d></d>
<d></d>
<d></d>
<d></d>
<d></d>
<d></d>
<d></d>
<d></d>
<d></d>
<d>15.17</d>
<d></d>
<d></d>
<d>8.34</d>
<d></d>
<d></d>
<d></d>
<d></d>
<d></d>
<d>14.31</d>
<d></d>
<d></d>
<d></d>
<d>12.45</d>
<d></d>
<d></d>
<d></d>
<d></d>
<d></d>
<d></d>
<d></d>
<d>22.6</d>
<d></d>
<d></d>
<d></d>
<d>23.81</d>
<d></d>
<d></d>
<d></d>
<d>18.68</d>
<d></d>
<d></d>
<d></d>
<d>21.48</d>
</Subcolumn>
</YColumn>
<YColumn Width="94" Decimals="2" Subcolumns="1">
<Title>G<SUB>2</SUB>/prophase</Title>
<Subcolumn>
<d>38.37</d>
<d></d>
<d></d>
<d></d>
<d></d>
<d></d>
<d></d>
<d>24.75</d>
<d></d>
<d></d>
<d></d>
<d></d>
<d></d>
<d></d>
<d></d>
<d>40.78</d>
<d></d>
<d></d>
<d></d>
<d></d>
<d></d>
<d></d>
<d></d>
<d></d>
<d>30.05</d>
<d></d>
<d></d>
<d></d>
<d></d>
<d></d>
<d></d>
<d></d>
<d></d>
<d></d>
<d></d>
<d></d>
<d></d>
<d></d>
<d></d>
<d></d>
<d>33.73</d>
<d></d>
<d></d>
<d></d>
<d></d>
<d></d>
<d></d>
<d></d>
<d>30.73</d>
<d></d>
<d></d>
<d></d>
<d></d>
<d></d>
<d></d>
<d></d>
<d></d>
<d></d>
<d></d>
<d></d>
<d></d>
<d></d>
<d></d>
<d></d>
<d>19.8</d>
<d></d>
<d></d>
<d></d>
<d></d>
<d></d>
<d></d>
<d></d>
<d></d>
<d></d>
<d>42.43</d>
<d></d>
<d></d>
<d></d>
<d></d>
<d></d>
<d></d>
<d></d>
<d>28.04</d>
<d></d>
<d></d>
<d></d>
<d></d>
<d></d>
<d></d>
<d></d>
<d></d>
<d>24.84</d>
<d></d>
<d></d>
<d></d>
<d></d>
<d></d>
<d></d>
<d></d>
<d></d>
<d></d>
<d></d>
<d></d>
<d></d>
<d></d>
<d></d>
<d>17.8</d>
<d></d>
<d></d>
<d></d>
<d></d>
<d></d>
<d></d>
<d></d>
<d>49.55</d>
<d></d>
<d></d>
<d></d>
<d></d>
<d></d>
<d></d>
<d></d>
<d></d>
<d>33.65</d>
<d></d>
<d></d>
<d></d>
<d></d>
<d></d>
<d></d>
<d></d>
<d>19.51</d>
<d></d>
<d></d>
<d></d>
<d></d>
<d></d>
<d></d>
<d></d>
<d>30.16</d>
<d></d>
<d></d>
<d></d>
<d></d>
<d></d>
<d>40.18</d>
<d></d>
<d></d>
<d></d>
<d></d>
<d></d>
<d></d>
<d>35.4</d>
<d></d>
<d></d>
<d></d>
<d></d>
<d></d>
<d></d>
<d>55.28</d>
<d></d>
<d></d>
<d></d>
<d></d>
<d></d>
<d></d>
<d></d>
<d></d>
<d></d>
<d></d>
<d></d>
<d></d>
<d>39</d>
<d></d>
<d></d>
<d></d>
<d></d>
<d></d>
<d></d>
<d></d>
<d></d>
<d></d>
<d></d>
<d></d>
<d></d>
<d></d>
<d>28.48</d>
<d></d>
<d></d>
<d></d>
<d></d>
<d></d>
<d>35.22</d>
<d></d>
<d></d>
<d></d>
<d></d>
<d></d>
<d></d>
<d></d>
<d>28.52</d>
<d></d>
<d></d>
<d></d>
<d></d>
<d></d>
<d></d>
<d>47.42</d>
<d></d>
<d></d>
<d></d>
<d></d>
<d></d>
<d></d>
<d></d>
<d>25.74</d>
<d></d>
<d></d>
<d></d>
<d></d>
<d></d>
<d>31.58</d>
<d></d>
<d></d>
<d></d>
<d></d>
<d></d>
<d>39.34</d>
<d></d>
<d></d>
<d></d>
<d></d>
<d></d>
<d></d>
<d></d>
<d></d>
<d>31.12</d>
<d></d>
<d></d>
<d></d>
<d></d>
<d></d>
<d></d>
<d></d>
<d></d>
<d></d>
<d></d>
<d></d>
<d></d>
<d></d>
<d></d>
<d></d>
<d></d>
<d></d>
<d>21.6</d>
<d></d>
<d></d>
<d></d>
<d></d>
<d></d>
<d></d>
<d>24.64</d>
<d></d>
<d></d>
<d></d>
<d></d>
<d></d>
<d></d>
<d></d>
<d></d>
<d></d>
<d></d>
<d></d>
<d></d>
<d></d>
<d></d>
<d></d>
<d></d>
<d>47.79</d>
<d></d>
<d></d>
<d></d>
<d></d>
<d></d>
<d></d>
<d></d>
<d></d>
<d>29.96</d>
<d></d>
<d></d>
<d></d>
<d></d>
<d></d>
<d></d>
<d></d>
<d>24.12</d>
<d></d>
<d></d>
<d></d>
<d></d>
<d></d>
<d></d>
<d></d>
<d>23.66</d>
<d></d>
<d></d>
<d></d>
<d></d>
<d></d>
<d></d>
<d>19.63</d>
</Subcolumn>
</YColumn>
</Table>
<Table ID="Table1" XFormat="none" TableType="OneWay" EVFormat="AsteriskAfterNumber">
<Title>Fig 2_CENPCRNAi_CID Assembly</Title>
<RowTitlesColumn Width="1">
<Subcolumn></Subcolumn>
</RowTitlesColumn>
<YColumn Width="100" Decimals="2" Subcolumns="1">
<Title><I>nanos-GAL4</I> S-phase</Title>
<Subcolumn>
<d>10.66</d>
<d></d>
<d></d>
<d></d>
<d></d>
<d></d>
<d></d>
<d>12.73</d>
<d></d>
<d></d>
<d></d>
<d></d>
<d></d>
<d></d>
<d></d>
<d>17.27</d>
<d></d>
<d></d>
<d></d>
<d></d>
<d></d>
<d></d>
<d></d>
<d>19.45</d>
<d></d>
<d></d>
<d></d>
<d></d>
<d></d>
<d></d>
<d>17.09</d>
<d></d>
<d></d>
<d></d>
<d></d>
<d></d>
<d>23.94</d>
<d></d>
<d></d>
<d></d>
<d></d>
<d>17.64</d>
<d></d>
<d></d>
<d></d>
<d></d>
<d>24.2</d>
<d></d>
<d></d>
<d></d>
<d></d>
<d></d>
<d></d>
<d></d>
<d></d>
<d></d>
<d></d>
<d>18.98</d>
<d></d>
<d></d>
<d></d>
<d></d>
<d></d>
<d></d>
<d></d>
<d>15.53</d>
<d></d>
<d></d>
<d></d>
<d></d>
<d></d>
<d>20.01</d>
<d></d>
<d></d>
<d></d>
<d></d>
<d></d>
<d>17.13</d>
<d></d>
<d></d>
<d></d>
<d></d>
<d>17.7</d>
<d></d>
<d></d>
<d></d>
<d></d>
<d></d>
<d></d>
<d></d>
<d></d>
<d>8.58</d>
<d></d>
<d></d>
<d></d>
<d>8.94</d>
<d></d>
<d></d>
<d></d>
<d></d>
<d>19.99</d>
<d></d>
<d></d>
<d></d>
<d></d>
<d>18.62</d>
<d></d>
<d></d>
<d></d>
<d></d>
<d></d>
<d></d>
<d></d>
<d></d>
<d>14.16</d>
<d></d>
<d></d>
<d></d>
<d></d>
<d></d>
<d></d>
<d>11.57</d>
<d></d>
<d></d>
<d></d>
<d></d>
<d></d>
<d></d>
<d></d>
<d></d>
<d></d>
<d>20.84</d>
<d></d>
<d></d>
<d></d>
<d></d>
<d></d>
<d></d>
<d>13.37</d>
<d></d>
<d></d>
<d></d>
<d></d>
<d></d>
<d></d>
<d></d>
<d>17.55</d>
<d></d>
<d></d>
<d></d>
<d>19.01</d>
<d></d>
<d></d>
<d></d>
<d></d>
<d></d>
<d></d>
<d>20.35</d>
<d></d>
<d></d>
<d></d>
<d></d>
<d></d>
<d></d>
<d>15.18</d>
<d></d>
<d></d>
<d></d>
<d></d>
<d></d>
<d></d>
<d></d>
<d></d>
<d></d>
<d></d>
<d>11.5</d>
<d></d>
<d></d>
<d></d>
<d></d>
<d></d>
<d></d>
<d></d>
<d></d>
<d>11.74</d>
<d></d>
<d></d>
<d></d>
<d></d>
<d></d>
<d></d>
<d>16.87</d>
<d></d>
<d></d>
<d>7.54</d>
<d></d>
<d></d>
<d></d>
<d></d>
<d></d>
<d></d>
<d></d>
<d></d>
<d></d>
<d></d>
<d></d>
<d>13.72</d>
<d></d>
<d></d>
<d></d>
<d></d>
<d></d>
<d></d>
<d></d>
<d>11.89</d>
<d></d>
<d></d>
<d></d>
<d></d>
<d>21.3</d>
<d></d>
<d></d>
<d></d>
<d>7.78</d>
<d></d>
<d></d>
<d></d>
<d></d>
<d></d>
<d></d>
<d></d>
<d></d>
<d>12.06</d>
<d></d>
<d></d>
<d></d>
<d></d>
<d></d>
<d>23.46</d>
<d></d>
<d></d>
<d></d>
<d></d>
<d></d>
<d></d>
<d></d>
<d></d>
<d></d>
<d>19.49</d>
<d></d>
<d></d>
<d></d>
<d></d>
<d></d>
<d></d>
<d>12.42</d>
<d></d>
<d></d>
<d></d>
<d></d>
<d>7.29</d>
<d></d>
<d></d>
<d>15.87</d>
<d></d>
<d></d>
<d></d>
<d></d>
<d></d>
<d>19.4</d>
</Subcolumn>
</YColumn>
<YColumn Width="100" Decimals="2" Subcolumns="1">
<Title><I>nanos-GAL4</I> G<SUB>2</SUB>/prophase</Title>
<Subcolumn>
<d>14.3</d>
<d></d>
<d></d>
<d></d>
<d></d>
<d></d>
<d></d>
<d></d>
<d>22.39</d>
<d></d>
<d></d>
<d></d>
<d></d>
<d></d>
<d></d>
<d></d>
<d>40.49</d>
<d></d>
<d></d>
<d></d>
<d></d>
<d></d>
<d></d>
<d></d>
<d>40.11</d>
<d></d>
<d></d>
<d></d>
<d></d>
<d></d>
<d></d>
<d></d>
<d></d>
<d>30.24</d>
<d></d>
<d></d>
<d></d>
<d></d>
<d></d>
<d></d>
<d></d>
<d></d>
<d>35.29</d>
<d></d>
<d></d>
<d></d>
<d></d>
<d>25.14</d>
<d></d>
<d></d>
<d></d>
<d></d>
<d></d>
<d></d>
<d></d>
<d>25.62</d>
<d></d>
<d></d>
<d></d>
<d></d>
<d></d>
<d></d>
<d></d>
<d>22.77</d>
<d></d>
<d></d>
<d></d>
<d></d>
<d></d>
<d></d>
<d></d>
<d>30.62</d>
<d></d>
<d></d>
<d></d>
<d></d>
<d></d>
<d></d>
<d></d>
<d>26.4</d>
<d></d>
<d></d>
<d></d>
<d></d>
<d></d>
<d></d>
<d></d>
<d></d>
<d></d>
<d>15.22</d>
<d></d>
<d></d>
<d></d>
<d></d>
<d></d>
<d></d>
<d></d>
<d>38.69</d>
<d></d>
<d></d>
<d></d>
<d></d>
<d></d>
<d></d>
<d></d>
<d>30.2</d>
<d></d>
<d></d>
<d></d>
<d></d>
<d></d>
<d>41.26</d>
<d></d>
<d></d>
<d></d>
<d></d>
<d></d>
<d></d>
<d></d>
<d>23.35</d>
<d></d>
<d></d>
<d></d>
<d></d>
<d></d>
<d></d>
<d></d>
<d>19.34</d>
<d></d>
<d></d>
<d></d>
<d></d>
<d></d>
<d></d>
<d></d>
<d>9.5</d>
<d></d>
<d></d>
<d></d>
<d></d>
<d></d>
<d></d>
<d>13.24</d>
<d></d>
<d></d>
<d></d>
<d></d>
<d></d>
<d>29.13</d>
<d></d>
<d></d>
<d></d>
<d></d>
<d>11.17</d>
<d></d>
<d></d>
<d></d>
<d></d>
<d></d>
<d>18.64</d>
<d></d>
<d></d>
<d></d>
<d></d>
<d></d>
<d></d>
<d>42.5</d>
<d></d>
<d></d>
<d></d>
<d></d>
<d></d>
<d>8.08</d>
<d></d>
<d></d>
<d></d>
<d></d>
<d></d>
<d></d>
<d></d>
<d></d>
<d></d>
<d>28.57</d>
<d></d>
<d></d>
<d></d>
<d></d>
<d></d>
<d></d>
<d></d>
<d>17.4</d>
<d></d>
<d></d>
<d></d>
<d></d>
<d></d>
<d></d>
<d></d>
<d>20.23</d>
<d></d>
<d></d>
<d></d>
<d></d>
<d></d>
<d></d>
<d>23.32</d>
<d></d>
<d></d>
<d></d>
<d></d>
<d></d>
<d></d>
<d></d>
<d>47.47</d>
<d></d>
<d></d>
<d></d>
<d></d>
<d></d>
<d></d>
<d></d>
<d>26.42</d>
<d></d>
<d></d>
<d></d>
<d></d>
<d></d>
<d></d>
<d>19.31</d>
<d></d>
<d></d>
<d></d>
<d></d>
<d></d>
<d></d>
<d></d>
<d>12.66</d>
<d></d>
<d></d>
<d></d>
<d></d>
<d></d>
<d></d>
<d>16.9</d>
<d></d>
<d></d>
<d></d>
<d></d>
<d></d>
<d></d>
<d></d>
<d>36.24</d>
<d></d>
<d></d>
<d></d>
<d></d>
<d></d>
<d></d>
<d></d>
<d></d>
<d></d>
<d>20.15</d>
<d></d>
<d></d>
<d></d>
<d></d>
<d></d>
<d></d>
<d></d>
<d></d>
<d>23.91</d>
<d></d>
<d></d>
<d></d>
<d></d>
<d></d>
<d></d>
<d>28.23</d>
<d></d>
<d></d>
<d></d>
<d></d>
<d></d>
<d></d>
<d>14.8</d>
<d></d>
<d></d>
<d></d>
<d></d>
<d></d>
<d></d>
<d>21.27</d>
<d></d>
<d></d>
<d></d>
<d></d>
<d></d>
<d></d>
<d></d>
<d></d>
<d>25.04</d>
<d></d>
<d></d>
<d></d>
<d></d>
<d></d>
<d></d>
<d></d>
<d></d>
<d>17.18</d>
<d></d>
<d></d>
<d></d>
<d></d>
<d></d>
<d>20.14</d>
<d></d>
<d></d>
<d></d>
<d></d>
<d></d>
<d></d>
<d>24.06</d>
</Subcolumn>
</YColumn>
<YColumn Width="100" Decimals="2" Subcolumns="1">
<Title>CENP-C RNAi S-phase</Title>
<Subcolumn>
<d>33.43</d>
<d></d>
<d></d>
<d></d>
<d></d>
<d></d>
<d>19.83</d>
<d></d>
<d></d>
<d></d>
<d></d>
<d></d>
<d></d>
<d></d>
<d>25.27</d>
<d></d>
<d></d>
<d></d>
<d></d>
<d></d>
<d></d>
<d></d>
<d>21.72</d>
<d></d>
<d></d>
<d></d>
<d></d>
<d></d>
<d></d>
<d></d>
<d>14.93</d>
<d></d>
<d></d>
<d></d>
<d></d>
<d></d>
<d></d>
<d>11.91</d>
<d></d>
<d></d>
<d></d>
<d></d>
<d></d>
<d></d>
<d>29.64</d>
<d></d>
<d></d>
<d></d>
<d></d>
<d></d>
<d></d>
<d></d>
<d></d>
<d></d>
<d></d>
<d></d>
<d>19.51</d>
<d></d>
<d></d>
<d></d>
<d></d>
<d></d>
<d>12.79</d>
<d></d>
<d></d>
<d></d>
<d></d>
<d></d>
<d></d>
<d>21.95</d>
<d></d>
<d></d>
<d></d>
<d></d>
<d></d>
<d></d>
<d></d>
<d></d>
<d></d>
<d>23.97</d>
<d></d>
<d></d>
<d></d>
<d></d>
<d></d>
<d>13.62</d>
<d></d>
<d></d>
<d></d>
<d></d>
<d></d>
<d></d>
<d></d>
<d></d>
<d>20.62</d>
<d></d>
<d></d>
<d></d>
<d></d>
<d></d>
<d></d>
<d></d>
<d></d>
<d>16.93</d>
<d></d>
<d></d>
<d></d>
<d></d>
<d></d>
<d></d>
<d>19.02</d>
<d></d>
<d></d>
<d></d>
<d></d>
<d></d>
<d></d>
<d>12.8</d>
<d></d>
<d></d>
<d></d>
<d></d>
<d></d>
<d></d>
<d></d>
<d></d>
<d></d>
<d>12.14</d>
<d></d>
<d></d>
<d></d>
<d></d>
<d></d>
<d>11.38</d>
<d></d>
<d></d>
<d></d>
<d></d>
<d></d>
<d></d>
<d></d>
<d>12.7</d>
<d></d>
<d></d>
<d></d>
<d></d>
<d></d>
<d></d>
<d></d>
<d>11.4</d>
<d></d>
<d></d>
<d></d>
<d></d>
<d></d>
<d>13.74</d>
<d></d>
<d></d>
<d></d>
<d></d>
<d></d>
<d></d>
<d>14.47</d>
<d></d>
<d></d>
<d></d>
<d></d>
<d></d>
<d></d>
<d>31.38</d>
<d></d>
<d></d>
<d></d>
<d></d>
<d></d>
<d></d>
<d>19.39</d>
<d></d>
<d></d>
<d></d>
<d></d>
<d></d>
<d></d>
<d></d>
<d>22.39</d>
<d></d>
<d></d>
<d></d>
<d>11.07</d>
<d></d>
<d></d>
<d></d>
<d></d>
<d></d>
<d></d>
<d></d>
<d>16.56</d>
<d></d>
<d></d>
<d></d>
<d></d>
<d></d>
<d>22.54</d>
<d></d>
<d></d>
<d></d>
<d></d>
<d></d>
<d></d>
<d></d>
<d>25.62</d>
<d></d>
<d></d>
<d></d>
<d></d>
<d>8.76</d>
<d></d>
<d></d>
<d></d>
<d></d>
<d>13.85</d>
<d></d>
<d></d>
<d></d>
<d></d>
<d></d>
<d></d>
<d></d>
<d></d>
<d></d>
<d></d>
<d>16.17</d>
<d></d>
<d></d>
<d></d>
<d></d>
<d></d>
<d>9.72</d>
<d></d>
<d></d>
<d></d>
<d></d>
<d></d>
<d></d>
<d></d>
<d></d>
<d>15.84</d>
<d></d>
<d></d>
<d></d>
<d></d>
<d></d>
<d>8.86</d>
<d></d>
<d></d>
<d></d>
<d></d>
<d>12.56</d>
</Subcolumn>
</YColumn>
<YColumn Width="100" Decimals="2" Subcolumns="1">
<Title>CENP-C RNAi G<SUB>2</SUB>/prophase</Title>
<Subcolumn>
<d>30.82</d>
<d></d>
<d></d>
<d></d>
<d></d>
<d></d>
<d></d>
<d></d>
<d>20.93</d>
<d></d>
<d></d>
<d></d>
<d></d>
<d></d>
<d></d>
<d></d>
<d>12.43</d>
<d></d>
<d></d>
<d></d>
<d></d>
<d></d>
<d></d>
<d>9.12</d>
<d></d>
<d></d>
<d></d>
<d></d>
<d></d>
<d></d>
<d>22.03</d>
<d></d>
<d></d>
<d></d>
<d></d>
<d></d>
<d></d>
<d>26.62</d>
<d></d>
<d></d>
<d></d>
<d></d>
<d></d>
<d></d>
<d>15.91</d>
<d></d>
<d></d>
<d></d>
<d></d>
<d></d>
<d></d>
<d>12.26</d>
<d></d>
<d></d>
<d></d>
<d></d>
<d></d>
<d></d>
<d>26.12</d>
<d></d>
<d></d>
<d></d>
<d></d>
<d></d>
<d></d>
<d>11.93</d>
<d></d>
<d></d>
<d></d>
<d></d>
<d>14.26</d>
<d></d>
<d></d>
<d></d>
<d></d>
<d></d>
<d></d>
<d></d>
<d></d>
<d>17.72</d>
<d></d>
<d></d>
<d></d>
<d></d>
<d></d>
<d></d>
<d></d>
<d></d>
<d></d>
<d>5.17</d>
<d></d>
<d></d>
<d></d>
<d></d>
<d></d>
<d></d>
<d></d>
<d></d>
<d>18.47</d>
<d></d>
<d></d>
<d></d>
<d></d>
<d></d>
<d></d>
<d></d>
<d>14.69</d>
<d></d>
<d></d>
<d></d>
<d></d>
<d></d>
<d>23.95</d>
<d></d>
<d></d>
<d></d>
<d></d>
<d></d>
<d>7.8</d>
<d></d>
<d></d>
<d></d>
<d></d>
<d></d>
<d></d>
<d></d>
<d>19.8</d>
<d></d>
<d></d>
<d></d>
<d></d>
<d></d>
<d></d>
<d></d>
<d></d>
<d>6.85</d>
<d></d>
<d></d>
<d></d>
<d>12.54</d>
<d></d>
<d></d>
<d></d>
<d></d>
<d></d>
<d></d>
<d>8.95</d>
<d></d>
<d></d>
<d></d>
<d></d>
<d></d>
<d></d>
<d>16.76</d>
<d></d>
<d></d>
<d></d>
<d></d>
<d></d>
<d></d>
<d></d>
<d>11.28</d>
<d></d>
<d></d>
<d></d>
<d></d>
<d></d>
<d>16.2</d>
<d></d>
<d></d>
<d></d>
<d></d>
<d></d>
<d></d>
<d></d>
<d></d>
<d>13.25</d>
<d></d>
<d></d>
<d></d>
<d></d>
<d></d>
<d>7.43</d>
<d></d>
<d></d>
<d></d>
<d></d>
<d></d>
<d></d>
<d>6.72</d>
<d></d>
<d></d>
<d></d>
<d></d>
<d></d>
<d></d>
<d></d>
<d>29.23</d>
<d></d>
<d></d>
<d></d>
<d>15.1</d>
<d></d>
<d></d>
<d></d>
<d></d>
<d></d>
<d>9.03</d>
<d></d>
<d></d>
<d></d>
<d></d>
<d></d>
<d></d>
<d></d>
<d>21.39</d>
<d></d>
<d></d>
<d></d>
<d></d>
<d></d>
<d></d>
<d></d>
<d></d>
<d>20.02</d>
<d></d>
<d></d>
<d></d>
<d></d>
<d></d>
<d></d>
<d>9.83</d>
<d></d>
<d></d>
<d></d>
<d></d>
<d>10.57</d>
<d></d>
<d></d>
<d></d>
<d></d>
<d>23.02</d>
<d></d>
<d></d>
<d></d>
<d></d>
<d></d>
<d></d>
<d>9.73</d>
<d></d>
<d></d>
<d></d>
<d></d>
<d></d>
<d></d>
<d></d>
<d></d>
<d></d>
<d>19.05</d>
<d></d>
<d></d>
<d></d>
<d></d>
<d></d>
<d></d>
<d></d>
<d></d>
<d>12.86</d>
<d></d>
<d></d>
<d></d>
<d></d>
<d></d>
<d></d>
<d></d>
<d></d>
<d>12.97</d>
<d></d>
<d></d>
<d></d>
<d></d>
<d></d>
<d></d>
<d></d>
<d></d>
<d></d>
<d>16.85</d>
<d></d>
<d></d>
<d></d>
<d></d>
<d></d>
<d></d>
<d></d>
<d>18.11</d>
<d></d>
<d></d>
<d></d>
<d></d>
<d></d>
<d></d>
<d></d>
<d></d>
<d>15.17</d>
<d></d>
<d></d>
<d></d>
<d></d>
<d></d>
<d></d>
<d></d>
<d></d>
<d></d>
<d></d>
<d>13.62</d>
</Subcolumn>
</YColumn>
</Table>
<Table ID="Table2" XFormat="none" TableType="OneWay" EVFormat="AsteriskAfterNumber">
<Title>Fig 2_HACENPC_CID Assembly</Title>
<RowTitlesColumn Width="1">
<Subcolumn></Subcolumn>
</RowTitlesColumn>
<YColumn Width="100" Decimals="2" Subcolumns="1">
<Title><I>nanos-GAL4</I> S-phase</Title>
<Subcolumn>
<d>31.67</d>
<d></d>
<d></d>
<d></d>
<d>22.61</d>
<d></d>
<d></d>
<d></d>
<d></d>
<d></d>
<d></d>
<d></d>
<d></d>
<d></d>
<d></d>
<d></d>
<d></d>
<d></d>
<d>25.52</d>
<d></d>
<d></d>
<d></d>
<d></d>
<d></d>
<d></d>
<d></d>
<d>30.88</d>
<d></d>
<d></d>
<d></d>
<d></d>
<d>27.73</d>
<d></d>
<d></d>
<d></d>
<d></d>
<d></d>
<d></d>
<d></d>
<d></d>
<d></d>
<d></d>
<d></d>
<d></d>
<d>21.07</d>
<d></d>
<d></d>
<d></d>
<d></d>
<d>22.58</d>
<d></d>
<d></d>
<d></d>
<d></d>
<d>33.04</d>
<d></d>
<d></d>
<d></d>
<d></d>
<d></d>
<d></d>
<d></d>
<d></d>
<d></d>
<d></d>
<d></d>
<d>29.78</d>
<d></d>
<d></d>
<d></d>
<d></d>
<d></d>
<d></d>
<d></d>
<d>31.36</d>
<d></d>
<d></d>
<d></d>
<d></d>
<d>24.96</d>
<d></d>
<d></d>
<d></d>
<d></d>
<d></d>
<d></d>
<d></d>
<d></d>
<d></d>
<d></d>
<d></d>
<d>19.78</d>
<d></d>
<d></d>
<d></d>
<d></d>
<d>25.7</d>
<d></d>
<d></d>
<d></d>
<d></d>
<d>24.54</d>
<d></d>
<d></d>
<d></d>
<d></d>
<d></d>
<d></d>
<d>20.63</d>
<d></d>
<d></d>
<d></d>
<d></d>
<d></d>
<d></d>
<d>20.8</d>
<d></d>
<d></d>
<d></d>
<d></d>
<d></d>
<d></d>
<d>25.1</d>
<d></d>
<d></d>
<d></d>
<d></d>
<d>23.2</d>
<d></d>
<d></d>
<d></d>
<d></d>
<d></d>
<d>27.47</d>
<d></d>
<d></d>
<d></d>
<d></d>
<d></d>
<d></d>
<d></d>
<d></d>
<d>27.59</d>
<d></d>
<d></d>
<d></d>
<d></d>
<d>19.62</d>
<d></d>
<d></d>
<d></d>
<d></d>
<d>25.39</d>
<d></d>
<d></d>
<d></d>
<d></d>
<d></d>
<d></d>
<d></d>
<d></d>
<d></d>
<d>27.2</d>
<d></d>
<d></d>
<d></d>
<d></d>
<d></d>
<d></d>
<d>35.8</d>
<d></d>
<d></d>
<d></d>
<d>20.68</d>
<d></d>
<d></d>
<d></d>
<d></d>
<d></d>
<d></d>
<d></d>
<d></d>
<d>36.08</d>
<d></d>
<d></d>
<d></d>
<d></d>
<d></d>
<d></d>
<d></d>
<d>19.84</d>
<d></d>
<d></d>
<d></d>
<d>22.27</d>
<d></d>
<d></d>
<d></d>
<d></d>
<d>37.95</d>
<d></d>
<d></d>
<d>26.97</d>
<d></d>
<d></d>
<d></d>
<d></d>
<d></d>
<d></d>
<d></d>
<d>15.19</d>
<d></d>
<d></d>
<d></d>
<d></d>
<d></d>
<d>22.51</d>
<d></d>
<d></d>
<d></d>
<d>14.23</d>
<d></d>
<d></d>
<d></d>
<d></d>
<d>23.46</d>
<d></d>
<d></d>
<d></d>
<d></d>
<d></d>
<d></d>
<d></d>
<d>26.82</d>
<d></d>
<d></d>
<d></d>
<d></d>
<d></d>
<d>31.42</d>
<d></d>
<d></d>
<d></d>
<d></d>
<d></d>
<d>37.57</d>
<d></d>
<d></d>
<d></d>
<d></d>
<d></d>
<d></d>
<d>27.63</d>
<d></d>
<d></d>
<d></d>
<d></d>
<d></d>
<d></d>
<d></d>
<d></d>
<d>30.25</d>
<d></d>
<d></d>
<d></d>
<d></d>
<d>20.46</d>
<d></d>
<d></d>
<d></d>
<d></d>
<d>27.93</d>
<d></d>
<d></d>
<d></d>
<d></d>
<d></d>
<d>29.02</d>
<d></d>
<d></d>
<d></d>
<d></d>
<d>10.73</d>
<d></d>
<d></d>
<d></d>
<d></d>
<d></d>
<d>10.92</d>
<d></d>
<d></d>
<d></d>
<d></d>
<d></d>
<d></d>
<d>28.15</d>
<d></d>
<d></d>
<d></d>
<d></d>
<d>22.43</d>
<d></d>
<d></d>
<d></d>
<d></d>
<d></d>
<d></d>
<d></d>
<d>30.17</d>
<d></d>
<d></d>
<d></d>
<d></d>
<d></d>
<d>24.41</d>
</Subcolumn>
</YColumn>
<YColumn Width="100" Decimals="2" Subcolumns="1">
<Title><I>nanos-GAL4</I> G<SUB>2</SUB>/prophase</Title>
<Subcolumn>
<d>16.13</d>
<d></d>
<d></d>
<d></d>
<d></d>
<d></d>
<d></d>
<d></d>
<d>53.41</d>
<d></d>
<d></d>
<d></d>
<d></d>
<d></d>
<d></d>
<d></d>
<d></d>
<d>45</d>
<d></d>
<d></d>
<d></d>
<d></d>
<d>62.15</d>
<d></d>
<d></d>
<d></d>
<d></d>
<d></d>
<d>22.05</d>
<d></d>
<d></d>
<d></d>
<d></d>
<d></d>
<d></d>
<d></d>
<d></d>
<d></d>
<d>49.15</d>
<d></d>
<d></d>
<d></d>
<d></d>
<d></d>
<d></d>
<d></d>
<d>22.95</d>
<d></d>
<d></d>
<d></d>
<d></d>
<d></d>
<d></d>
<d></d>
<d></d>
<d>26.37</d>
<d></d>
<d></d>
<d></d>
<d></d>
<d></d>
<d></d>
<d></d>
<d>35.21</d>
<d></d>
<d></d>
<d></d>
<d></d>
<d></d>
<d></d>
<d></d>
<d></d>
<d></d>
<d>64.16</d>
<d></d>
<d></d>
<d></d>
<d></d>
<d></d>
<d></d>
<d></d>
<d>33.84</d>
<d></d>
<d></d>
<d></d>
<d></d>
<d></d>
<d></d>
<d>36.96</d>
<d></d>
<d></d>
<d></d>
<d></d>
<d></d>
<d>17.77</d>
<d></d>
<d></d>
<d></d>
<d></d>
<d></d>
<d></d>
<d></d>
<d>33.16</d>
<d></d>
<d></d>
<d></d>
<d></d>
<d></d>
<d></d>
<d></d>
<d>38.37</d>
<d></d>
<d></d>
<d></d>
<d></d>
<d></d>
<d></d>
<d></d>
<d></d>
<d></d>
<d>16.62</d>
<d></d>
<d></d>
<d></d>
<d></d>
<d></d>
<d></d>
<d></d>
<d>28.28</d>
<d></d>
<d></d>
<d></d>
<d></d>
<d></d>
<d></d>
<d></d>
<d>30.84</d>
<d></d>
<d></d>
<d></d>
<d></d>
<d></d>
<d></d>
<d>39.22</d>
<d></d>
<d></d>
<d></d>
<d></d>
<d></d>
<d>60.56</d>
<d></d>
<d></d>
<d></d>
<d></d>
<d></d>
<d></d>
<d></d>
<d>27.37</d>
<d></d>
<d></d>
<d></d>
<d></d>
<d></d>
<d></d>
<d>39.79</d>
<d></d>
<d></d>
<d></d>
<d></d>
<d></d>
<d></d>
<d>41.63</d>
<d></d>
<d></d>
<d></d>
<d></d>
<d></d>
<d></d>
<d></d>
<d></d>
<d>57.97</d>
<d></d>
<d></d>
<d></d>
<d></d>
<d></d>
<d></d>
<d>36.51</d>
<d></d>
<d></d>
<d></d>
<d></d>
<d></d>
<d></d>
<d></d>
<d></d>
<d>40.76</d>
<d></d>
<d></d>
<d></d>
<d></d>
<d></d>
<d></d>
<d></d>
<d></d>
<d>47.63</d>
<d></d>
<d></d>
<d></d>
<d></d>
<d></d>
<d></d>
<d></d>
<d>32.64</d>
<d></d>
<d></d>
<d></d>
<d></d>
<d></d>
<d></d>
<d></d>
<d>32.46</d>
<d></d>
<d></d>
<d></d>
<d></d>
<d></d>
<d></d>
<d>28.9</d>
<d></d>
<d></d>
<d></d>
<d></d>
<d></d>
<d></d>
<d>30.57</d>
<d></d>
<d></d>
<d></d>
<d></d>
<d></d>
<d></d>
<d>77.22</d>
<d></d>
<d></d>
<d></d>
<d></d>
<d></d>
<d></d>
<d>29.85</d>
<d></d>
<d></d>
<d></d>
<d></d>
<d></d>
<d></d>
<d>29.88</d>
<d></d>
<d></d>
<d></d>
<d></d>
<d></d>
<d></d>
<d></d>
<d>24.59</d>
<d></d>
<d></d>
<d></d>
<d></d>
<d></d>
<d></d>
<d></d>
<d>37.45</d>
<d></d>
<d></d>
<d></d>
<d></d>
<d></d>
<d></d>
<d>38.3</d>
<d></d>
<d></d>
<d></d>
<d></d>
<d></d>
<d></d>
<d></d>
<d>21.69</d>
<d></d>
<d></d>
<d></d>
<d></d>
<d></d>
<d></d>
<d>25.27</d>
<d></d>
<d></d>
<d></d>
<d></d>
<d></d>
<d></d>
<d></d>
<d>30.71</d>
<d></d>
<d></d>
<d></d>
<d></d>
<d></d>
<d></d>
<d></d>
<d>36.19</d>
<d></d>
<d></d>
<d></d>
<d></d>
<d></d>
<d></d>
<d></d>
<d></d>
<d>53.54</d>
<d></d>
<d></d>
<d></d>
<d></d>
<d></d>
<d></d>
<d>36.22</d>
<d></d>
<d></d>
<d></d>
<d></d>
<d></d>
<d>21.38</d>
<d></d>
<d></d>
<d></d>
<d></d>
<d></d>
<d></d>
<d></d>
<d>44.02</d>
</Subcolumn>
</YColumn>
<YColumn Width="100" Decimals="2" Subcolumns="1">
<Title>HA-CENP-C S-phase</Title>
<Subcolumn>
<d>15.2</d>
<d></d>
<d></d>
<d></d>
<d></d>
<d></d>
<d></d>
<d></d>
<d></d>
<d>15.8</d>
<d></d>
<d></d>
<d></d>
<d></d>
<d>19.74</d>
<d></d>
<d></d>
<d></d>
<d></d>
<d>14.05</d>
<d></d>
<d></d>
<d></d>
<d></d>
<d></d>
<d></d>
<d>17.1</d>
<d></d>
<d></d>
<d></d>
<d></d>
<d></d>
<d>17.2</d>
<d></d>
<d></d>
<d></d>
<d></d>
<d></d>
<d>34.6</d>
<d></d>
<d></d>
<d></d>
<d></d>
<d></d>
<d>24.61</d>
<d></d>
<d></d>
<d></d>
<d></d>
<d></d>
<d></d>
<d></d>
<d>16.74</d>
<d></d>
<d></d>
<d></d>
<d></d>
<d></d>
<d></d>
<d></d>
<d></d>
<d>35.41</d>
<d></d>
<d></d>
<d></d>
<d></d>
<d></d>
<d></d>
<d>20.94</d>
<d></d>
<d></d>
<d></d>
<d></d>
<d></d>
<d></d>
<d></d>
<d></d>
<d></d>
<d>27.48</d>
<d></d>
<d></d>
<d></d>
<d></d>
<d></d>
<d></d>
<d></d>
<d></d>
<d></d>
<d>28.38</d>
<d></d>
<d></d>
<d></d>
<d></d>
<d></d>
<d></d>
<d>28.04</d>
<d></d>
<d></d>
<d></d>
<d></d>
<d></d>
<d></d>
<d></d>
<d></d>
<d>19.25</d>
<d></d>
<d></d>
<d></d>
<d></d>
<d></d>
<d>34.47</d>
<d></d>
<d></d>
<d></d>
<d></d>
<d></d>
<d>20.94</d>
<d></d>
<d></d>
<d></d>
<d></d>
<d></d>
<d>35.51</d>
<d></d>
<d></d>
<d></d>
<d></d>
<d>24.46</d>
<d></d>
<d></d>
<d></d>
<d></d>
<d></d>
<d>26.78</d>
<d></d>
<d></d>
<d></d>
<d></d>
<d></d>
<d>25.2</d>
<d></d>
<d></d>
<d></d>
<d></d>
<d>15.82</d>
<d></d>
<d></d>
<d></d>
<d></d>
<d></d>
<d></d>
<d></d>
<d>21.97</d>
<d></d>
<d></d>
<d></d>
<d></d>
<d></d>
<d></d>
<d></d>
<d>38.04</d>
<d></d>
<d></d>
<d></d>
<d></d>
<d></d>
<d>22.25</d>
<d></d>
<d></d>
<d></d>
<d></d>
<d>32.93</d>
<d></d>
<d></d>
<d></d>
<d></d>
<d></d>
<d></d>
<d></d>
<d></d>
<d></d>
<d></d>
<d></d>
<d>23.01</d>
<d></d>
<d></d>
<d></d>
<d></d>
<d></d>
<d></d>
<d></d>
<d>20</d>
<d></d>
<d></d>
<d></d>
<d>36.57</d>
<d></d>
<d></d>
<d></d>
<d></d>
<d></d>
<d>45.23</d>
<d></d>
<d></d>
<d></d>
<d>36.81</d>
<d></d>
<d></d>
<d></d>
<d></d>
<d></d>
<d>42.92</d>
<d></d>
<d></d>
<d></d>
<d></d>
<d></d>
<d></d>
<d></d>
<d>30.34</d>
<d></d>
<d></d>
<d></d>
<d></d>
<d></d>
<d>47.31</d>
<d></d>
<d></d>
<d></d>
<d></d>
<d>18.55</d>
<d></d>
<d></d>
<d></d>
<d></d>
<d></d>
<d>27.09</d>
<d></d>
<d></d>
<d></d>
<d></d>
<d></d>
<d></d>
<d></d>
<d></d>
<d></d>
<d>27.46</d>
<d></d>
<d></d>
<d></d>
<d></d>
<d>31.7</d>
<d></d>
<d></d>
<d></d>
<d></d>
<d></d>
<d></d>
<d></d>
<d>35.56</d>
<d></d>
<d></d>
<d></d>
<d></d>
<d>12.59</d>
<d></d>
<d></d>
<d></d>
<d></d>
<d></d>
<d>21.22</d>
<d></d>
<d></d>
<d></d>
<d>25.39</d>
<d></d>
<d></d>
<d></d>
<d></d>
<d></d>
<d></d>
<d></d>
<d></d>
<d>18.32</d>
<d></d>
<d></d>
<d></d>
<d></d>
<d>36.91</d>
<d></d>
<d></d>
<d></d>
<d></d>
<d></d>
<d></d>
<d>23.04</d>
<d></d>
<d></d>
<d></d>
<d></d>
<d></d>
<d></d>
<d>31.9</d>
</Subcolumn>
</YColumn>
<YColumn Width="100" Decimals="2" Subcolumns="1">
<Title>HA-CENP-C G<SUB>2</SUB>/prophase</Title>
<Subcolumn>
<d>39.45</d>
<d></d>
<d></d>
<d></d>
<d></d>
<d></d>
<d>28.63</d>
<d></d>
<d></d>
<d></d>
<d></d>
<d></d>
<d></d>
<d></d>
<d>64.2</d>
<d></d>
<d></d>
<d></d>
<d></d>
<d></d>
<d></d>
<d>34</d>
<d></d>
<d></d>
<d></d>
<d></d>
<d></d>
<d></d>
<d></d>
<d></d>
<d>36.97</d>
<d></d>
<d></d>
<d></d>
<d></d>
<d></d>
<d></d>
<d></d>
<d></d>
<d>34.24</d>
<d></d>
<d></d>
<d></d>
<d></d>
<d></d>
<d></d>
<d>21.94</d>
<d></d>
<d></d>
<d></d>
<d></d>
<d></d>
<d></d>
<d>71.21</d>
<d></d>
<d></d>
<d></d>
<d></d>
<d></d>
<d></d>
<d>47.99</d>
<d></d>
<d></d>
<d></d>
<d></d>
<d></d>
<d></d>
<d>41.91</d>
<d></d>
<d></d>
<d></d>
<d></d>
<d></d>
<d></d>
<d></d>
<d></d>
<d></d>
<d>45.96</d>
<d></d>
<d></d>
<d></d>
<d></d>
<d></d>
<d></d>
<d></d>
<d></d>
<d>32.88</d>
<d></d>
<d></d>
<d></d>
<d></d>
<d></d>
<d></d>
<d></d>
<d>19.62</d>
<d></d>
<d></d>
<d></d>
<d></d>
<d></d>
<d></d>
<d>39.31</d>
<d></d>
<d>31.5</d>
<d></d>
<d></d>
<d></d>
<d></d>
<d></d>
<d></d>
<d></d>
<d></d>
<d></d>
<d>20.09</d>
<d></d>
<d></d>
<d></d>
<d></d>
<d></d>
<d></d>
<d></d>
<d>53.38</d>
<d></d>
<d></d>
<d></d>
<d></d>
<d></d>
<d></d>
<d></d>
<d>20.79</d>
<d></d>
<d></d>
<d></d>
<d></d>
<d></d>
<d></d>
<d></d>
<d></d>
<d>35.1</d>
<d></d>
<d></d>
<d></d>
<d></d>
<d></d>
<d></d>
<d></d>
<d></d>
<d>37.08</d>
<d></d>
<d></d>
<d></d>
<d></d>
<d></d>
<d></d>
<d></d>
<d></d>
<d>44.78</d>
<d></d>
<d></d>
<d></d>
<d></d>
<d></d>
<d></d>
<d>9.24</d>
<d></d>
<d></d>
<d></d>
<d></d>
<d></d>
<d></d>
<d></d>
<d></d>
<d>62.04</d>
<d></d>
<d></d>
<d></d>
<d></d>
<d></d>
<d></d>
<d></d>
<d>34.22</d>
<d></d>
<d></d>
<d></d>
<d></d>
<d></d>
<d></d>
<d></d>
<d>65.89</d>
<d></d>
<d></d>
<d></d>
<d></d>
<d></d>
<d>62.35</d>
<d></d>
<d></d>
<d></d>
<d></d>
<d></d>
<d></d>
<d></d>
<d>48.97</d>
<d></d>
<d></d>
<d></d>
<d></d>
<d></d>
<d></d>
<d>31.57</d>
<d></d>
<d></d>
<d></d>
<d></d>
<d></d>
<d></d>
<d>30.85</d>
<d></d>
<d></d>
<d></d>
<d></d>
<d>40.89</d>
<d></d>
<d></d>
<d></d>
<d></d>
<d></d>
<d></d>
<d>40.66</d>
<d></d>
<d></d>
<d></d>
<d></d>
<d></d>
<d></d>
<d></d>
<d>39.17</d>
<d></d>
<d></d>
<d></d>
<d></d>
<d></d>
<d></d>
<d></d>
<d>39.68</d>
<d></d>
<d></d>
<d></d>
<d></d>
<d></d>
<d>16.58</d>
<d></d>
<d></d>
<d></d>
<d></d>
<d></d>
<d></d>
<d>20.3</d>
<d></d>
<d></d>
<d></d>
<d></d>
<d></d>
<d></d>
<d>39.75</d>
<d></d>
<d></d>
<d></d>
<d></d>
<d></d>
<d></d>
<d></d>
<d></d>
<d>37.23</d>
<d></d>
<d></d>
<d></d>
<d></d>
<d></d>
<d>46.84</d>
<d></d>
<d></d>
<d></d>
<d></d>
<d></d>
<d></d>
<d></d>
<d>21.28</d>
<d></d>
<d></d>
<d></d>
<d></d>
<d></d>
<d></d>
<d></d>
<d>41.99</d>
<d></d>
<d></d>
<d></d>
<d></d>
<d></d>
<d></d>
<d>27.17</d>
</Subcolumn>
</YColumn>
</Table>
<Table ID="Table3" XFormat="none" TableType="OneWay" EVFormat="AsteriskAfterNumber">
<Title>Fig 2_Rescue_CID Assembly</Title>
<RowTitlesColumn Width="1">
<Subcolumn></Subcolumn>
</RowTitlesColumn>
<YColumn Width="139" Decimals="2" Subcolumns="1">
<Title><TextAlign align="Left"><I>nanos-GAL4</I> S-phase</TextAlign></Title>
<Subcolumn>
<d>30.37</d>
<d></d>
<d></d>
<d></d>
<d></d>
<d>17.83</d>
<d></d>
<d></d>
<d></d>
<d></d>
<d></d>
<d></d>
<d>33.69</d>
<d></d>
<d></d>
<d></d>
<d></d>
<d>29.1</d>
<d></d>
<d></d>
<d></d>
<d>26.9</d>
<d></d>
<d></d>
<d></d>
<d></d>
<d></d>
<d></d>
<d>60.43</d>
<d></d>
<d></d>
<d></d>
<d></d>
<d>22.45</d>
<d></d>
<d></d>
<d></d>
<d></d>
<d></d>
<d>30.48</d>
<d></d>
<d></d>
<d></d>
<d>28.7</d>
<d></d>
<d></d>
<d></d>
<d></d>
<d></d>
<d>35.92</d>
<d></d>
<d></d>
<d></d>
<d>26.16</d>
<d></d>
<d></d>
<d>45.67</d>
<d></d>
<d></d>
<d></d>
<d></d>
<d></d>
<d></d>
<d></d>
<d></d>
<d>28.56</d>
<d></d>
<d></d>
<d></d>
<d></d>
<d></d>
<d>49.14</d>
<d></d>
<d></d>
<d></d>
<d></d>
<d></d>
<d></d>
<d></d>
<d></d>
<d>23.03</d>
<d></d>
<d></d>
<d></d>
<d>17.23</d>
<d></d>
<d></d>
<d></d>
<d></d>
<d>24.26</d>
<d></d>
<d></d>
<d></d>
<d></d>
<d></d>
<d></d>
<d></d>
<d></d>
<d>24.37</d>
<d></d>
<d></d>
<d></d>
<d></d>
<d></d>
<d>11.93</d>
<d></d>
<d></d>
<d></d>
<d>15.26</d>
<d></d>
<d></d>
<d></d>
<d></d>
<d></d>
<d>15.21</d>
<d></d>
<d></d>
<d></d>
<d>39.32</d>
<d></d>
<d></d>
<d></d>
<d></d>
<d></d>
<d></d>
<d>8.36</d>
<d></d>
<d></d>
<d></d>
<d></d>
<d></d>
<d>17.65</d>
<d></d>
<d></d>
<d></d>
<d></d>
<d></d>
<d>18.43</d>
<d></d>
<d></d>
<d></d>
<d></d>
<d></d>
<d>9.11</d>
<d></d>
<d></d>
<d></d>
<d></d>
<d></d>
<d></d>
<d></d>
<d></d>
<d></d>
<d></d>
<d>9.41</d>
<d></d>
<d></d>
<d></d>
<d></d>
<d></d>
<d>16.6</d>
<d></d>
<d></d>
<d></d>
<d></d>
<d></d>
<d>21.93</d>
<d></d>
<d></d>
<d></d>
<d></d>
<d>13.86</d>
<d></d>
<d></d>
<d></d>
<d></d>
<d></d>
<d>21.47</d>
<d></d>
<d></d>
<d>15.56</d>
<d></d>
<d></d>
<d></d>
<d></d>
<d>28.74</d>
<d></d>
<d></d>
<d></d>
<d></d>
<d></d>
<d></d>
<d></d>
<d>31.81</d>
<d></d>
<d></d>
<d></d>
<d>33.23</d>
<d></d>
<d></d>
<d></d>
<d></d>
<d></d>
<d>17.56</d>
<d></d>
<d></d>
<d></d>
<d></d>
<d></d>
<d></d>
<d></d>
<d></d>
<d></d>
<d>45</d>
<d></d>
<d></d>
<d></d>
<d></d>
<d></d>
<d>28.09</d>
<d></d>
<d></d>
<d></d>
<d></d>
<d>41.25</d>
<d></d>
<d></d>
<d></d>
<d></d>
<d></d>
<d>12.03</d>
<d></d>
<d></d>
<d></d>
<d>16.07</d>
<d></d>
<d></d>
<d></d>
<d></d>
<d></d>
<d></d>
<d></d>
<d>28.92</d>
<d></d>
<d></d>
<d></d>
<d></d>
<d>33.1</d>
</Subcolumn>
</YColumn>
<YColumn Width="163" Decimals="2" Subcolumns="1">
<Title><TextAlign align="Left"><I>nanos-GAL4</I> G<SUB>2</SUB>/prophase</TextAlign></Title>
<Subcolumn>
<d>60.15</d>
<d></d>
<d></d>
<d></d>
<d></d>
<d></d>
<d></d>
<d></d>
<d></d>
<d>84.78</d>
<d></d>
<d></d>
<d></d>
<d></d>
<d></d>
<d>34.48</d>
<d></d>
<d></d>
<d></d>
<d></d>
<d></d>
<d></d>
<d></d>
<d></d>
<d></d>
<d>11.06</d>
<d></d>
<d></d>
<d></d>
<d></d>
<d></d>
<d></d>
<d>40.65</d>
<d></d>
<d></d>
<d></d>
<d></d>
<d></d>
<d></d>
<d></d>
<d></d>
<d>44.33</d>
<d></d>
<d></d>
<d></d>
<d></d>
<d></d>
<d>50.19</d>
<d></d>
<d></d>
<d></d>
<d></d>
<d></d>
<d></d>
<d>30.33</d>
<d></d>
<d></d>
<d></d>
<d></d>
<d></d>
<d></d>
<d></d>
<d>45.67</d>
<d></d>
<d></d>
<d></d>
<d></d>
<d></d>
<d></d>
<d>33.74</d>
<d></d>
<d></d>
<d></d>
<d></d>
<d></d>
<d></d>
<d></d>
<d>42.84</d>
<d></d>
<d></d>
<d></d>
<d></d>
<d></d>
<d></d>
<d></d>
<d>30.43</d>
<d></d>
<d></d>
<d></d>
<d></d>
<d></d>
<d></d>
<d>54.25</d>
<d></d>
<d></d>
<d></d>
<d></d>
<d></d>
<d></d>
<d></d>
<d>37.55</d>
<d></d>
<d></d>
<d></d>
<d></d>
<d></d>
<d></d>
<d></d>
<d></d>
<d>33.91</d>
<d></d>
<d></d>
<d></d>
<d></d>
<d></d>
<d></d>
<d></d>
<d></d>
<d>39.89</d>
<d></d>
<d></d>
<d></d>
<d></d>
<d></d>
<d></d>
<d></d>
<d></d>
<d>31.94</d>
<d></d>
<d></d>
<d></d>
<d></d>
<d></d>
<d></d>
<d></d>
<d>35.24</d>
<d></d>
<d></d>
<d></d>
<d></d>
<d></d>
<d></d>
<d></d>
<d></d>
<d></d>
<d>19.35</d>
<d></d>
<d></d>
<d></d>
<d></d>
<d></d>
<d></d>
<d>21.91</d>
<d></d>
<d></d>
<d></d>
<d></d>
<d></d>
<d></d>
<d></d>
<d>36.83</d>
<d></d>
<d></d>
<d></d>
<d></d>
<d></d>
<d></d>
<d></d>
<d>36.31</d>
<d></d>
<d></d>
<d></d>
<d></d>
<d></d>
<d></d>
<d></d>
<d></d>
<d></d>
<d></d>
<d>9.22</d>
<d></d>
<d></d>
<d></d>
<d></d>
<d></d>
<d></d>
<d></d>
<d>49.8</d>
<d></d>
<d></d>
<d></d>
<d></d>
<d></d>
<d></d>
<d></d>
<d></d>
<d></d>
<d></d>
<d></d>
<d>40.75</d>
<d></d>
<d></d>
<d></d>
<d></d>
<d></d>
<d></d>
<d></d>
<d></d>
<d></d>
<d>17.65</d>
<d></d>
<d></d>
<d></d>
<d></d>
<d></d>
<d></d>
<d></d>
<d></d>
<d></d>
<d>16.51</d>
<d></d>
<d></d>
<d></d>
<d></d>
<d></d>
<d></d>
<d></d>
<d></d>
<d></d>
<d>32.23</d>
<d></d>
<d></d>
<d></d>
<d></d>
<d></d>
<d></d>
<d></d>
<d></d>
<d></d>
<d>22.85</d>
<d></d>
<d></d>
<d></d>
<d></d>
<d></d>
<d></d>
<d></d>
<d></d>
<d>18.06</d>
<d></d>
<d></d>
<d></d>
<d></d>
<d></d>
<d></d>
<d></d>
<d></d>
<d></d>
<d>41.22</d>
<d></d>
<d></d>
<d></d>
<d></d>
<d></d>
<d></d>
<d></d>
<d>44.6</d>
<d></d>
<d></d>
<d></d>
<d></d>
<d></d>
<d></d>
<d>68.59</d>
<d></d>
<d></d>
<d></d>
<d></d>
<d></d>
<d></d>
<d></d>
<d>36.48</d>
<d></d>
<d></d>
<d></d>
<d></d>
<d></d>
<d></d>
<d></d>
<d></d>
<d></d>
<d></d>
<d></d>
<d></d>
<d></d>
<d></d>
<d></d>
<d></d>
<d>47.36</d>
<d></d>
<d></d>
<d></d>
<d></d>
<d></d>
<d></d>
<d>39.2</d>
<d></d>
<d></d>
<d></d>
<d></d>
<d></d>
<d></d>
<d></d>
<d></d>
<d></d>
<d></d>
<d></d>
<d></d>
<d></d>
<d></d>
<d></d>
<d></d>
<d>35.85</d>
<d></d>
<d></d>
<d></d>
<d></d>
<d></d>
<d></d>
<d></d>
<d></d>
<d></d>
<d></d>
<d>50.63</d>
<d></d>
<d></d>
<d></d>
<d></d>
<d></d>
<d></d>
<d></d>
<d></d>
<d>22.94</d>
<d></d>
<d></d>
<d></d>
<d></d>
<d></d>
<d></d>
<d></d>
<d>34.29</d>
<d></d>
<d></d>
<d></d>
<d></d>
<d></d>
<d></d>
<d></d>
<d>41.21</d>
<d></d>
<d></d>
<d></d>
<d></d>
<d></d>
<d></d>
<d></d>
<d></d>
<d></d>
<d>20.56</d>
<d></d>
<d></d>
<d></d>
<d></d>
<d></d>
<d></d>
<d>39.49</d>
<d></d>
<d></d>
<d></d>
<d></d>
<d></d>
<d></d>
<d></d>
<d>53.22</d>
</Subcolumn>
</YColumn>
<YColumn Width="125" Decimals="2" Subcolumns="1">
<Title>HA; RNAi S-phase</Title>
<Subcolumn>
<d>44.4</d>
<d></d>
<d></d>
<d>57.6</d>
<d></d>
<d></d>
<d></d>
<d></d>
<d></d>
<d></d>
<d>31.31</d>
<d></d>
<d></d>
<d></d>
<d></d>
<d></d>
<d></d>
<d>30.92</d>
<d></d>
<d></d>
<d></d>
<d></d>
<d></d>
<d></d>
<d>22.02</d>
<d></d>
<d></d>
<d></d>
<d></d>
<d></d>
<d></d>
<d></d>
<d></d>
<d></d>
<d>33.02</d>
<d></d>
<d></d>
<d></d>
<d></d>
<d></d>
<d></d>
<d>47</d>
<d></d>
<d></d>
<d></d>
<d></d>
<d></d>
<d>32.2</d>
<d></d>
<d></d>
<d></d>
<d></d>
<d>67.65</d>
<d></d>
<d></d>
<d></d>
<d></d>
<d></d>
<d></d>
<d></d>
<d>32.97</d>
<d></d>
<d></d>
<d></d>
<d></d>
<d></d>
<d></d>
<d></d>
<d></d>
<d>33.71</d>
<d></d>
<d></d>
<d></d>
<d></d>
<d></d>
<d></d>
<d></d>
<d></d>
<d>24.11</d>
<d></d>
<d></d>
<d></d>
<d></d>
<d></d>
<d></d>
<d>29.84</d>
<d></d>
<d></d>
<d></d>
<d></d>
<d></d>
<d></d>
<d>23.31</d>
<d></d>
<d></d>
<d></d>
<d></d>
<d>34.74</d>
<d></d>
<d></d>
<d></d>
<d></d>
<d>14.39</d>
<d></d>
<d></d>
<d></d>
<d></d>
<d></d>
<d>10.31</d>
<d></d>
<d></d>
<d></d>
<d></d>
<d></d>
<d></d>
<d></d>
<d>14.52</d>
<d></d>
<d></d>
<d></d>
<d></d>
<d></d>
<d>19.91</d>
<d></d>
<d></d>
<d></d>
<d></d>
<d>14.74</d>
<d></d>
<d></d>
<d></d>
<d></d>
<d></d>
<d></d>
<d></d>
<d></d>
<d>7.86</d>
<d></d>
<d></d>
<d></d>
<d></d>
<d>12.22</d>
<d></d>
<d></d>
<d></d>
<d></d>
<d></d>
<d></d>
<d></d>
<d>18.68</d>
<d></d>
<d></d>
<d></d>
<d></d>
<d></d>
<d></d>
<d></d>
<d></d>
<d>23.25</d>
<d></d>
<d></d>
<d></d>
<d></d>
<d></d>
<d></d>
<d>15.54</d>
<d></d>
<d></d>
<d></d>
<d></d>
<d></d>
<d></d>
<d></d>
<d>12.27</d>
<d></d>
<d></d>
<d></d>
<d>15.59</d>
<d></d>
<d></d>
<d></d>
<d></d>
<d>23.6</d>
<d></d>
<d></d>
<d></d>
<d></d>
<d></d>
<d></d>
<d></d>
<d>23.32</d>
<d></d>
<d></d>
<d></d>
<d></d>
<d></d>
<d></d>
<d>28.12</d>
<d></d>
<d></d>
<d></d>
<d></d>
<d>14.28</d>
<d></d>
<d></d>
<d></d>
<d></d>
<d></d>
<d></d>
<d>15.66</d>
<d></d>
<d></d>
<d></d>
<d></d>
<d></d>
<d></d>
<d></d>
<d></d>
<d></d>
<d></d>
<d>18.8</d>
<d></d>
<d></d>
<d></d>
<d></d>
<d></d>
<d></d>
<d>14.78</d>
<d></d>
<d></d>
<d></d>
<d></d>
<d></d>
<d></d>
<d></d>
<d>18.14</d>
<d></d>
<d></d>
<d></d>
<d></d>
<d></d>
<d>10.68</d>
<d></d>
<d></d>
<d></d>
<d>13.58</d>
<d></d>
<d></d>
<d></d>
<d></d>
<d></d>
<d></d>
<d></d>
<d></d>
<d></d>
<d></d>
<d></d>
<d>20.11</d>
<d></d>
<d></d>
<d></d>
<d></d>
<d></d>
<d></d>
<d>10.29</d>
<d></d>
<d></d>
<d></d>
<d></d>
<d></d>
<d>14.4</d>
<d></d>
<d></d>
<d></d>
<d></d>
<d></d>
<d></d>
<d>14.14</d>
<d></d>
<d></d>
<d></d>
<d></d>
<d></d>
<d></d>
<d></d>
<d>17.48</d>
</Subcolumn>
</YColumn>
<YColumn Width="150" Decimals="2" Subcolumns="1">
<Title>HA; RNAi G<SUB>2</SUB>/prophase</Title>
<Subcolumn>
<d>67.35</d>
<d></d>
<d></d>
<d></d>
<d></d>
<d></d>
<d></d>
<d>71.42</d>
<d></d>
<d></d>
<d></d>
<d></d>
<d></d>
<d></d>
<d>37.5</d>
<d></d>
<d></d>
<d></d>
<d></d>
<d></d>
<d></d>
<d></d>
<d>50.55</d>
<d></d>
<d></d>
<d></d>
<d></d>
<d></d>
<d></d>
<d></d>
<d>55.42</d>
<d></d>
<d></d>
<d></d>
<d></d>
<d></d>
<d></d>
<d></d>
<d>27.14</d>
<d></d>
<d></d>
<d></d>
<d></d>
<d></d>
<d>31.86</d>
<d></d>
<d></d>
<d></d>
<d></d>
<d></d>
<d></d>
<d></d>
<d></d>
<d></d>
<d>45.19</d>
<d></d>
<d></d>
<d></d>
<d></d>
<d></d>
<d></d>
<d>34.67</d>
<d></d>
<d></d>
<d></d>
<d></d>
<d></d>
<d></d>
<d>64.03</d>
<d></d>
<d></d>
<d></d>
<d></d>
<d></d>
<d></d>
<d>25.42</d>
<d></d>
<d></d>
<d></d>
<d></d>
<d></d>
<d>12.37</d>
<d></d>
<d></d>
<d></d>
<d></d>
<d></d>
<d></d>
<d></d>
<d>31.52</d>
<d></d>
<d></d>
<d></d>
<d></d>
<d></d>
<d></d>
<d></d>
<d></d>
<d></d>
<d>61.18</d>
<d></d>
<d></d>
<d></d>
<d></d>
<d></d>
<d></d>
<d></d>
<d>42.79</d>
<d></d>
<d></d>
<d></d>
<d></d>
<d></d>
<d></d>
<d></d>
<d></d>
<d>42.3</d>
<d></d>
<d></d>
<d></d>
<d></d>
<d></d>
<d></d>
<d></d>
<d></d>
<d>13.55</d>
<d></d>
<d></d>
<d></d>
<d></d>
<d></d>
<d></d>
<d></d>
<d></d>
<d>13.28</d>
<d></d>
<d></d>
<d></d>
<d></d>
<d></d>
<d></d>
<d></d>
<d></d>
<d></d>
<d>41.33</d>
<d></d>
<d></d>
<d></d>
<d></d>
<d></d>
<d></d>
<d></d>
<d></d>
<d>28.09</d>
<d></d>
<d></d>
<d></d>
<d></d>
<d></d>
<d></d>
<d></d>
<d></d>
<d></d>
<d></d>
<d>37.08</d>
<d></d>
<d></d>
<d></d>
<d></d>
<d></d>
<d></d>
<d></d>
<d></d>
<d></d>
<d>41.32</d>
<d></d>
<d></d>
<d></d>
<d></d>
<d></d>
<d></d>
<d></d>
<d>23.82</d>
<d></d>
<d></d>
<d></d>
<d></d>
<d></d>
<d></d>
<d></d>
<d>15.45</d>
<d></d>
<d></d>
<d></d>
<d></d>
<d></d>
<d></d>
<d>17.49</d>
<d></d>
<d></d>
<d></d>
<d></d>
<d></d>
<d></d>
<d></d>
<d></d>
<d></d>
<d></d>
<d></d>
<d></d>
<d></d>
<d>19.68</d>
<d></d>
<d></d>
<d></d>
<d></d>
<d></d>
<d></d>
<d></d>
<d></d>
<d></d>
<d></d>
<d></d>
<d></d>
<d></d>
<d></d>
<d></d>
<d>18.15</d>
<d></d>
<d></d>
<d></d>
<d></d>
<d></d>
<d></d>
<d></d>
<d>21.19</d>
<d></d>
<d></d>
<d></d>
<d></d>
<d></d>
<d></d>
<d></d>
<d></d>
<d>23.85</d>
<d></d>
<d></d>
<d></d>
<d></d>
<d></d>
<d></d>
<d></d>
<d></d>
<d>24.43</d>
<d></d>
<d></d>
<d></d>
<d></d>
<d></d>
<d></d>
<d></d>
<d></d>
<d>24.23</d>
<d></d>
<d></d>
<d></d>
<d></d>
<d></d>
<d></d>
<d></d>
<d></d>
<d>20.42</d>
<d></d>
<d></d>
<d></d>
<d></d>
<d></d>
<d></d>
<d></d>
<d></d>
<d></d>
<d></d>
<d>25.61</d>
<d></d>
<d></d>
<d></d>
<d></d>
<d></d>
<d></d>
<d></d>
<d></d>
<d></d>
<d>17.61</d>
<d></d>
<d></d>
<d></d>
<d></d>
<d></d>
<d></d>
<d></d>
<d>28.67</d>
<d></d>
<d></d>
<d></d>
<d></d>
<d></d>
<d></d>
<d></d>
<d></d>
<d></d>
<d>55.55</d>
<d></d>
<d></d>
<d></d>
<d></d>
<d></d>
<d></d>
<d></d>
<d></d>
<d></d>
<d></d>
<d></d>
<d></d>
<d></d>
<d></d>
<d></d>
<d></d>
<d></d>
<d></d>
<d></d>
<d>16.67</d>
<d></d>
<d></d>
<d></d>
<d></d>
<d></d>
<d></d>
<d></d>
<d>27.1</d>
<d></d>
<d></d>
<d></d>
<d></d>
<d></d>
<d></d>
<d></d>
<d></d>
<d></d>
<d>30.53</d>
<d></d>
<d></d>
<d></d>
<d></d>
<d></d>
<d></d>
<d></d>
<d>16.12</d>
<d></d>
<d></d>
<d></d>
<d></d>
<d></d>
<d></d>
<d></d>
<d></d>
<d></d>
<d>31.05</d>
</Subcolumn>
</YColumn>
</Table>
<Table ID="Table4" XFormat="none" TableType="OneWay" EVFormat="AsteriskAfterNumber">
<Title>Fig 3_CENPCRNAi_CID Asymmetry</Title>
<RowTitlesColumn Width="1">
<Subcolumn></Subcolumn>
</RowTitlesColumn>
<YColumn Width="92" Decimals="2" Subcolumns="1">
<Title><I>nanos-GAL4</I></Title>
<Subcolumn>
<d>0.71</d>
<d></d>
<d></d>
<d></d>
<d></d>
<d></d>
<d></d>
<d></d>
<d></d>
<d>1.48</d>
<d></d>
<d></d>
<d></d>
<d></d>
<d></d>
<d>1.1</d>
<d></d>
<d></d>
<d></d>
<d></d>
<d></d>
<d></d>
<d>1.87</d>
<d></d>
<d></d>
<d></d>
<d></d>
<d></d>
<d></d>
<d>1.27</d>
<d></d>
<d></d>
<d></d>
<d></d>
<d></d>
<d>0.84</d>
<d></d>
<d></d>
<d></d>
<d></d>
<d>1.08</d>
<d></d>
<d></d>
<d></d>
<d></d>
<d></d>
<d></d>
<d></d>
<d></d>
<d>1.69</d>
<d></d>
<d></d>
<d></d>
<d></d>
<d></d>
<d>0.86</d>
<d></d>
<d></d>
<d></d>
<d></d>
<d></d>
<d></d>
<d></d>
<d></d>
<d>0.93</d>
<d></d>
<d></d>
<d></d>
<d></d>
<d></d>
<d></d>
<d>0.79</d>
<d></d>
<d></d>
<d></d>
<d>0.77</d>
<d></d>
<d></d>
<d></d>
<d></d>
<d></d>
<d></d>
<d></d>
<d></d>
<d>1.75</d>
<d></d>
<d></d>
<d></d>
<d></d>
<d></d>
<d>0.67</d>
<d></d>
<d></d>
<d>0.78</d>
<d></d>
<d></d>
<d></d>
<d></d>
<d></d>
<d>1.15</d>
<d></d>
<d></d>
<d></d>
<d></d>
<d></d>
<d></d>
<d>1.78</d>
<d></d>
<d></d>
<d></d>
<d></d>
<d></d>
<d></d>
<d>0.95</d>
<d></d>
<d></d>
<d></d>
<d></d>
<d></d>
<d></d>
<d>1.14</d>
<d></d>
<d></d>
<d></d>
<d></d>
<d>1.36</d>
<d></d>
<d></d>
<d></d>
<d></d>
<d></d>
<d></d>
<d></d>
<d></d>
<d></d>
<d></d>
<d></d>
<d>0.85</d>
<d></d>
<d></d>
<d></d>
<d></d>
<d></d>
<d></d>
<d></d>
<d>0.94</d>
<d></d>
<d></d>
<d></d>
<d>1.2</d>
<d></d>
<d></d>
<d></d>
<d></d>
<d></d>
<d></d>
<d></d>
<d></d>
<d></d>
<d>1.67</d>
<d></d>
<d></d>
<d></d>
<d></d>
<d></d>
<d></d>
<d>1.41</d>
<d></d>
<d></d>
<d></d>
<d></d>
<d></d>
<d></d>
<d></d>
<d>1.57</d>
<d></d>
<d></d>
<d></d>
<d></d>
<d></d>
<d></d>
<d></d>
<d></d>
<d></d>
<d>1.08</d>
<d></d>
<d></d>
<d></d>
<d></d>
<d></d>
<d>1.04</d>
<d></d>
<d></d>
<d></d>
<d></d>
<d></d>
<d></d>
<d>0.58</d>
<d></d>
<d></d>
<d></d>
<d></d>
<d></d>
<d></d>
<d></d>
<d></d>
<d>1.33</d>
<d></d>
<d></d>
<d></d>
<d></d>
<d></d>
<d></d>
<d>0.86</d>
<d></d>
<d></d>
<d></d>
<d></d>
<d></d>
<d>1.53</d>
<d></d>
<d></d>
<d></d>
<d></d>
<d></d>
<d></d>
<d></d>
<d>0.55</d>
<d></d>
<d></d>
<d></d>
<d></d>
<d>1.07</d>
<d></d>
<d></d>
<d></d>
<d></d>
<d></d>
<d></d>
<d></d>
<d>1.76</d>
<d></d>
<d></d>
<d></d>
<d></d>
<d></d>
<d></d>
<d>1.19</d>
<d></d>
<d></d>
<d></d>
<d></d>
<d></d>
<d>1.59</d>
<d></d>
<d></d>
<d></d>
<d></d>
<d></d>
<d>1.44</d>
<d></d>
<d></d>
<d>1.2</d>
<d></d>
<d></d>
<d></d>
<d>1.66</d>
</Subcolumn>
</YColumn>
<YColumn Width="101" Decimals="2" Subcolumns="1">
<Title>CENP-C RNAi</Title>
<Subcolumn>
<d>1.16</d>
<d></d>
<d></d>
<d></d>
<d></d>
<d>3.2</d>
<d></d>
<d></d>
<d></d>
<d></d>
<d></d>
<d></d>
<d></d>
<d>2.2</d>
<d></d>
<d></d>
<d></d>
<d></d>
<d></d>
<d></d>
<d></d>
<d>1.79</d>
<d></d>
<d></d>
<d></d>
<d></d>
<d></d>
<d></d>
<d></d>
<d>1.13</d>
<d></d>
<d></d>
<d></d>
<d></d>
<d></d>
<d></d>
<d>1.38</d>
<d></d>
<d></d>
<d></d>
<d></d>
<d></d>
<d></d>
<d></d>
<d></d>
<d></d>
<d>1.61</d>
<d></d>
<d></d>
<d></d>
<d></d>
<d></d>
<d></d>
<d></d>
<d></d>
<d></d>
<d>0.92</d>
<d></d>
<d></d>
<d></d>
<d></d>
<d></d>
<d>1.47</d>
<d></d>
<d></d>
<d></d>
<d></d>
<d></d>
<d></d>
<d></d>
<d></d>
<d>1.19</d>
<d></d>
<d></d>
<d></d>
<d></d>
<d></d>
<d></d>
<d></d>
<d>0.85</d>
<d></d>
<d></d>
<d></d>
<d></d>
<d></d>
<d></d>
<d>1.81</d>
<d></d>
<d></d>
<d></d>
<d></d>
<d></d>
<d>1.3</d>
<d></d>
<d></d>
<d></d>
<d></d>
<d></d>
<d></d>
<d></d>
<d></d>
<d>1.73</d>
<d></d>
<d></d>
<d></d>
<d></d>
<d></d>
<d>0.83</d>
<d></d>
<d></d>
<d></d>
<d></d>
<d></d>
<d>1.23</d>
<d></d>
<d></d>
<d></d>
<d></d>
<d></d>
<d></d>
<d></d>
<d></d>
<d></d>
<d>0.94</d>
<d></d>
<d></d>
<d></d>
<d></d>
<d></d>
<d></d>
<d></d>
<d></d>
<d>0.97</d>
<d></d>
<d></d>
<d></d>
<d></d>
<d></d>
<d></d>
<d>0.98</d>
<d></d>
<d></d>
<d></d>
<d></d>
<d></d>
<d></d>
<d></d>
<d></d>
<d>0.97</d>
<d></d>
<d></d>
<d></d>
<d></d>
<d></d>
<d></d>
<d>1.17</d>
<d></d>
<d></d>
<d></d>
<d></d>
<d></d>
<d>0.96</d>
<d></d>
<d></d>
<d></d>
<d></d>
<d></d>
<d>2.17</d>
<d></d>
<d></d>
<d></d>
<d></d>
<d></d>
<d></d>
<d></d>
<d></d>
<d>2.37</d>
<d></d>
<d></d>
<d></d>
<d></d>
<d></d>
<d>1.53</d>
<d></d>
<d></d>
<d></d>
<d></d>
<d>1.32</d>
<d></d>
<d></d>
<d></d>
<d></d>
<d></d>
<d></d>
<d>1.68</d>
<d></d>
<d></d>
<d></d>
<d></d>
<d></d>
<d></d>
<d></d>
<d>1.76</d>
<d></d>
<d></d>
<d></d>
<d></d>
<d></d>
<d>1.52</d>
<d></d>
<d></d>
<d></d>
<d></d>
<d></d>
<d></d>
<d></d>
<d>1.58</d>
<d></d>
<d></d>
<d></d>
<d></d>
<d></d>
<d></d>
<d></d>
<d>1.04</d>
<d></d>
<d></d>
<d></d>
<d></d>
<d>1.7</d>
<d></d>
<d></d>
<d></d>
<d></d>
<d></d>
<d></d>
<d></d>
<d>1.8</d>
<d></d>
<d></d>
<d></d>
<d></d>
<d>0.88</d>
<d></d>
<d></d>
<d></d>
<d></d>
<d></d>
<d></d>
<d></d>
<d>1.28</d>
<d></d>
<d></d>
<d></d>
<d></d>
<d>1.56</d>
</Subcolumn>
</YColumn>
</Table>
<Table ID="Table5" XFormat="none" TableType="OneWay" EVFormat="AsteriskAfterNumber">
<Title>Fig 3_HACENPC_CID Asymmetry</Title>
<RowTitlesColumn Width="1">
<Subcolumn></Subcolumn>
</RowTitlesColumn>
<YColumn Width="92" Decimals="2" Subcolumns="1">
<Title><I>nanos-GAL4</I></Title>
<Subcolumn>
<d>0.83</d>
<d></d>
<d></d>
<d></d>
<d></d>
<d></d>
<d></d>
<d></d>
<d></d>
<d>1.43</d>
<d></d>
<d></d>
<d></d>
<d></d>
<d></d>
<d></d>
<d></d>
<d></d>
<d></d>
<d>1.06</d>
<d></d>
<d></d>
<d></d>
<d></d>
<d></d>
<d></d>
<d></d>
<d>1.2</d>
<d></d>
<d></d>
<d></d>
<d></d>
<d></d>
<d></d>
<d></d>
<d></d>
<d>1.1</d>
<d></d>
<d></d>
<d></d>
<d></d>
<d></d>
<d></d>
<d></d>
<d></d>
<d>0.8</d>
<d></d>
<d></d>
<d></d>
<d></d>
<d>1.67</d>
<d></d>
<d></d>
<d></d>
<d></d>
<d>1.1</d>
<d></d>
<d></d>
<d></d>
<d></d>
<d></d>
<d></d>
<d></d>
<d></d>
<d></d>
<d></d>
<d></d>
<d>1.56</d>
<d></d>
<d></d>
<d></d>
<d></d>
<d></d>
<d></d>
<d></d>
<d>1.41</d>
<d></d>
<d></d>
<d></d>
<d></d>
<d></d>
<d></d>
<d></d>
<d>1.32</d>
<d></d>
<d></d>
<d></d>
<d></d>
<d></d>
<d></d>
<d></d>
<d></d>
<d>1.13</d>
<d></d>
<d></d>
<d></d>
<d></d>
<d>1.31</d>
<d></d>
<d></d>
<d></d>
<d></d>
<d>1.22</d>
<d></d>
<d></d>
<d></d>
<d></d>
<d></d>
<d></d>
<d>0.82</d>
<d></d>
<d></d>
<d></d>
<d></d>
<d></d>
<d></d>
<d>1.08</d>
<d></d>
<d></d>
<d></d>
<d></d>
<d></d>
<d></d>
<d>1.11</d>
<d></d>
<d></d>
<d></d>
<d></d>
<d></d>
<d>1.11</d>
<d></d>
<d></d>
<d></d>
<d></d>
<d>1.21</d>
<d></d>
<d></d>
<d></d>
<d></d>
<d></d>
<d></d>
<d></d>
<d></d>
<d>1.2</d>
<d></d>
<d></d>
<d></d>
<d></d>
<d>0.62</d>
<d></d>
<d></d>
<d></d>
<d></d>
<d></d>
<d></d>
<d>1.48</d>
<d></d>
<d></d>
<d></d>
<d></d>
<d></d>
<d></d>
<d></d>
<d>1.26</d>
<d></d>
<d></d>
<d></d>
<d></d>
<d></d>
<d></d>
<d>1.79</d>
<d></d>
<d></d>
<d></d>
<d></d>
<d></d>
<d></d>
<d>1.07</d>
<d></d>
<d></d>
<d></d>
<d></d>
<d></d>
<d>1.13</d>
<d></d>
<d></d>
<d></d>
<d></d>
<d></d>
<d></d>
<d></d>
<d>1.2</d>
<d></d>
<d></d>
<d></d>
<d></d>
<d>0.94</d>
<d></d>
<d></d>
<d></d>
<d>1.7</d>
<d></d>
<d></d>
<d></d>
<d></d>
<d></d>
<d></d>
<d></d>
<d></d>
<d></d>
<d></d>
<d>1.33</d>
<d></d>
<d></d>
<d></d>
<d></d>
<d></d>
<d>1.4</d>
<d></d>
<d></d>
<d></d>
<d></d>
<d>1.51</d>
<d></d>
<d></d>
<d></d>
<d></d>
<d></d>
<d>1.12</d>
<d></d>
<d></d>
<d></d>
<d></d>
<d></d>
<d></d>
<d></d>
<d>1.16</d>
<d></d>
<d></d>
<d></d>
<d>1.47</d>
<d></d>
<d></d>
<d></d>
<d></d>
<d>1.26</d>
<d></d>
<d></d>
<d></d>
<d></d>
<d></d>
<d></d>
<d></d>
<d>1.03</d>
<d></d>
<d></d>
<d></d>
<d></d>
<d></d>
<d></d>
<d></d>
<d></d>
<d>0.89</d>
<d></d>
<d></d>
<d></d>
<d></d>
<d>1.07</d>
<d></d>
<d></d>
<d></d>
<d></d>
<d>1.68</d>
<d></d>
<d></d>
<d></d>
<d></d>
<d></d>
<d>1.06</d>
<d></d>
<d></d>
<d></d>
<d></d>
<d>0.52</d>
<d></d>
<d></d>
<d></d>
<d></d>
<d></d>
<d></d>
<d>1.23</d>
<d></d>
<d></d>
<d></d>
<d></d>
<d></d>
<d>1</d>
<d></d>
<d></d>
<d></d>
<d></d>
<d></d>
<d></d>
<d></d>
<d>1.66</d>
<d></d>
<d></d>
<d></d>
<d></d>
<d>1.63</d>
<d></d>
<d></d>
<d></d>
<d></d>
<d></d>
<d></d>
<d></d>
<d>1.5</d>
</Subcolumn>
</YColumn>
<YColumn Width="92" Decimals="2" Subcolumns="1">
<Title>HA-CENPC</Title>
<Subcolumn>
<d>0.69</d>
<d></d>
<d></d>
<d></d>
<d></d>
<d></d>
<d></d>
<d></d>
<d></d>
<d>0.86</d>
<d></d>
<d></d>
<d></d>
<d></d>
<d></d>
<d>0.9</d>
<d></d>
<d></d>
<d></d>
<d></d>
<d></d>
<d></d>
<d>1.03</d>
<d></d>
<d></d>
<d></d>
<d>1.48</d>
<d></d>
<d></d>
<d></d>
<d></d>
<d></d>
<d></d>
<d>0.93</d>
<d></d>
<d></d>
<d></d>
<d></d>
<d>1.36</d>
<d></d>
<d></d>
<d></d>
<d></d>
<d></d>
<d>1.29</d>
<d></d>
<d></d>
<d></d>
<d></d>
<d></d>
<d></d>
<d></d>
<d>0.77</d>
<d></d>
<d></d>
<d></d>
<d></d>
<d></d>
<d></d>
<d></d>
<d></d>
<d>1.6</d>
<d></d>
<d></d>
<d></d>
<d></d>
<d></d>
<d></d>
<d></d>
<d></d>
<d></d>
<d>1.17</d>
<d></d>
<d></d>
<d></d>
<d></d>
<d></d>
<d></d>
<d>0.88</d>
<d></d>
<d></d>
<d></d>
<d></d>
<d></d>
<d></d>
<d></d>
<d></d>
<d></d>
<d>1.03</d>
<d></d>
<d></d>
<d></d>
<d></d>
<d></d>
<d></d>
<d>1.03</d>
<d></d>
<d></d>
<d></d>
<d></d>
<d></d>
<d></d>
<d></d>
<d></d>
<d>0.63</d>
<d></d>
<d></d>
<d></d>
<d></d>
<d></d>
<d></d>
<d>1.72</d>
<d></d>
<d></d>
<d></d>
<d></d>
<d>0.82</d>
<d></d>
<d></d>
<d></d>
<d></d>
<d></d>
<d>1</d>
<d></d>
<d></d>
<d></d>
<d></d>
<d>0.98</d>
<d></d>
<d></d>
<d></d>
<d></d>
<d></d>
<d></d>
<d>1.3</d>
<d></d>
<d></d>
<d></d>
<d></d>
<d></d>
<d>1.38</d>
<d></d>
<d></d>
<d></d>
<d></d>
<d></d>
<d>1.22</d>
<d></d>
<d></d>
<d></d>
<d></d>
<d></d>
<d></d>
<d></d>
<d>1.16</d>
<d></d>
<d></d>
<d></d>
<d></d>
<d></d>
<d>1.43</d>
<d></d>
<d></d>
<d></d>
<d></d>
<d></d>
<d>0.91</d>
<d></d>
<d></d>
<d></d>
<d></d>
<d></d>
<d></d>
<d></d>
<d></d>
<d>0.64</d>
<d></d>
<d></d>
<d></d>
<d></d>
<d></d>
<d></d>
<d></d>
<d>1.24</d>
<d></d>
<d></d>
<d></d>
<d></d>
<d></d>
<d></d>
<d></d>
<d>1.28</d>
<d></d>
<d></d>
<d></d>
<d>0.69</d>
<d></d>
<d></d>
<d></d>
<d></d>
<d></d>
<d>1.4</d>
<d></d>
<d></d>
<d></d>
<d>1.16</d>
<d></d>
<d></d>
<d></d>
<d></d>
<d></d>
<d></d>
<d></d>
<d></d>
<d></d>
<d>1.07</d>
<d></d>
<d></d>
<d></d>
<d></d>
<d>1.53</d>
<d></d>
<d></d>
<d></d>
<d></d>
<d>1.36</d>
<d></d>
<d></d>
<d></d>
<d></d>
<d>0.68</d>
<d></d>
<d></d>
<d></d>
<d></d>
<d></d>
<d>1.21</d>
<d></d>
<d></d>
<d></d>
<d></d>
<d></d>
<d></d>
<d></d>
<d></d>
<d></d>
<d>1.2</d>
<d></d>
<d></d>
<d></d>
<d></d>
<d></d>
<d></d>
<d></d>
<d>0.8</d>
<d></d>
<d></d>
<d></d>
<d></d>
<d></d>
<d>1.27</d>
<d></d>
<d></d>
<d></d>
<d></d>
<d>0.96</d>
<d></d>
<d></d>
<d></d>
<d></d>
<d>1.03</d>
<d></d>
<d></d>
<d></d>
<d></d>
<d></d>
<d></d>
<d>1.12</d>
<d></d>
<d></d>
<d></d>
<d></d>
<d>0.94</d>
<d></d>
<d></d>
<d></d>
<d></d>
<d></d>
<d></d>
<d></d>
<d></d>
<d>2.11</d>
<d></d>
<d></d>
<d></d>
<d></d>
<d>0.94</d>
<d></d>
<d></d>
<d></d>
<d></d>
<d></d>
<d>1.27</d>
</Subcolumn>
</YColumn>
</Table>
<Table ID="Table6" XFormat="none" TableType="OneWay" EVFormat="AsteriskAfterNumber">
<Title>Fig 3_Rescue_CID Asymmetry</Title>
<RowTitlesColumn Width="1">
<Subcolumn></Subcolumn>
</RowTitlesColumn>
<YColumn Width="92" Decimals="2" Subcolumns="1">
<Title><I>nanos-GAL4</I></Title>
<Subcolumn>
<d>1.01</d>
<d></d>
<d></d>
<d></d>
<d></d>
<d></d>
<d>1.72</d>
<d></d>
<d></d>
<d></d>
<d></d>
<d></d>
<d>3.18</d>
<d></d>
<d></d>
<d></d>
<d></d>
<d>1.42</d>
<d></d>
<d></d>
<d>0.79</d>
<d></d>
<d></d>
<d></d>
<d></d>
<d>1.32</d>
<d></d>
<d></d>
<d></d>
<d></d>
<d></d>
<d></d>
<d>1.06</d>
<d></d>
<d></d>
<d></d>
<d></d>
<d></d>
<d>1.01</d>
<d></d>
<d></d>
<d></d>
<d>0.9</d>
<d></d>
<d></d>
<d></d>
<d></d>
<d></d>
<d>1.87</d>
<d></d>
<d></d>
<d></d>
<d></d>
<d>0.99</d>
<d></d>
<d></d>
<d></d>
<d>1.27</d>
<d></d>
<d></d>
<d></d>
<d></d>
<d>1.15</d>
<d></d>
<d></d>
<d></d>
<d></d>
<d></d>
<d></d>
<d>1.11</d>
<d></d>
<d></d>
<d></d>
<d></d>
<d></d>
<d></d>
<d></d>
<d></d>
<d></d>
<d>1.04</d>
<d></d>
<d></d>
<d></d>
<d></d>
<d></d>
<d>1.2</d>
<d></d>
<d></d>
<d></d>
<d></d>
<d></d>
<d></d>
<d>1.84</d>
<d></d>
<d></d>
<d>2.03</d>
<d></d>
<d></d>
<d></d>
<d></d>
<d></d>
<d></d>
<d></d>
<d>0.94</d>
<d></d>
<d></d>
<d></d>
<d>1.73</d>
<d></d>
<d></d>
<d></d>
<d></d>
<d></d>
<d>1.29</d>
<d></d>
<d></d>
<d></d>
<d></d>
<d></d>
<d>1.41</d>
<d></d>
<d></d>
<d></d>
<d></d>
<d>0.79</d>
<d></d>
<d></d>
<d></d>
<d></d>
<d></d>
<d>1.37</d>
<d></d>
<d></d>
<d></d>
<d></d>
<d></d>
<d></d>
<d></d>
<d>1.07</d>
<d></d>
<d></d>
<d></d>
<d></d>
<d></d>
<d></d>
<d></d>
<d></d>
<d>0.44</d>
<d></d>
<d></d>
<d></d>
<d></d>
<d></d>
<d></d>
<d>0.78</d>
<d></d>
<d></d>
<d></d>
<d></d>
<d>1.04</d>
<d></d>
<d></d>
<d></d>
<d></d>
<d></d>
<d></d>
<d>1.3</d>
<d></d>
<d></d>
<d></d>
<d></d>
<d></d>
<d>1.06</d>
<d></d>
<d></d>
<d></d>
<d>0.99</d>
<d></d>
<d></d>
<d></d>
<d></d>
<d>0.8</d>
<d></d>
<d></d>
<d></d>
<d></d>
<d></d>
<d>1.67</d>
<d></d>
<d></d>
<d></d>
<d>0.98</d>
<d></d>
<d></d>
<d></d>
<d></d>
<d></d>
<d></d>
<d></d>
<d>1.41</d>
<d></d>
<d></d>
<d></d>
<d></d>
<d></d>
<d>1.36</d>
<d></d>
<d></d>
<d></d>
<d></d>
<d></d>
<d></d>
<d>1.12</d>
<d></d>
<d></d>
<d></d>
<d></d>
<d></d>
<d></d>
<d>0.83</d>
<d></d>
<d></d>
<d>1.02</d>
<d></d>
<d></d>
<d></d>
<d></d>
<d></d>
<d></d>
<d></d>
<d>1.53</d>
<d></d>
<d></d>
<d></d>
<d>0.77</d>
<d></d>
<d></d>
<d></d>
<d></d>
<d></d>
<d></d>
<d>0.98</d>
<d></d>
<d></d>
<d></d>
<d></d>
<d></d>
<d>1.29</d>
</Subcolumn>
</YColumn>
<YColumn Width="92" Decimals="2" Subcolumns="1">
<Title>HA; RNAi</Title>
<Subcolumn>
<d>1.7</d>
<d></d>
<d></d>
<d></d>
<d></d>
<d></d>
<d>1.44</d>
<d></d>
<d></d>
<d></d>
<d>0.75</d>
<d></d>
<d></d>
<d></d>
<d></d>
<d></d>
<d></d>
<d></d>
<d></d>
<d></d>
<d>1.35</d>
<d></d>
<d></d>
<d></d>
<d></d>
<d></d>
<d></d>
<d>0.94</d>
<d></d>
<d></d>
<d></d>
<d></d>
<d>0.87</d>
<d></d>
<d></d>
<d></d>
<d></d>
<d></d>
<d></d>
<d></d>
<d></d>
<d>2.07</d>
<d></d>
<d></d>
<d></d>
<d></d>
<d></d>
<d>1.22</d>
<d></d>
<d></d>
<d></d>
<d></d>
<d></d>
<d></d>
<d></d>
<d>1.66</d>
<d></d>
<d></d>
<d></d>
<d></d>
<d></d>
<d></d>
<d></d>
<d></d>
<d></d>
<d>1</d>
<d></d>
<d></d>
<d></d>
<d></d>
<d></d>
<d></d>
<d>1.62</d>
<d></d>
<d></d>
<d></d>
<d></d>
<d></d>
<d></d>
<d>1.03</d>
<d></d>
<d></d>
<d>0.66</d>
<d></d>
<d></d>
<d></d>
<d></d>
<d></d>
<d></d>
<d>0.82</d>
<d></d>
<d></d>
<d></d>
<d></d>
<d></d>
<d></d>
<d>1.12</d>
<d></d>
<d></d>
<d></d>
<d></d>
<d></d>
<d></d>
<d></d>
<d>1.24</d>
<d></d>
<d></d>
<d></d>
<d>1.7</d>
<d></d>
<d></d>
<d></d>
<d></d>
<d></d>
<d></d>
<d>0.87</d>
<d></d>
<d></d>
<d></d>
<d></d>
<d></d>
<d></d>
<d>0.95</d>
<d></d>
<d></d>
<d></d>
<d></d>
<d></d>
<d></d>
<d></d>
<d></d>
<d></d>
<d>1.58</d>
<d></d>
<d></d>
<d></d>
<d>0.92</d>
<d></d>
<d></d>
<d></d>
<d></d>
<d></d>
<d>1.52</d>
<d></d>
<d></d>
<d></d>
<d></d>
<d></d>
<d></d>
<d></d>
<d>1.6</d>
<d></d>
<d></d>
<d></d>
<d></d>
<d>1.34</d>
<d></d>
<d></d>
<d></d>
<d></d>
<d></d>
<d></d>
<d></d>
<d></d>
<d></d>
<d>0.86</d>
<d></d>
<d></d>
<d></d>
<d></d>
<d></d>
<d></d>
<d>0.99</d>
<d></d>
<d></d>
<d></d>
<d></d>
<d></d>
<d>1.04</d>
<d></d>
<d></d>
<d></d>
<d></d>
<d></d>
<d></d>
<d>1.14</d>
<d></d>
<d></d>
<d></d>
<d></d>
<d></d>
<d></d>
<d></d>
<d>1.18</d>
<d></d>
<d></d>
<d></d>
<d></d>
<d>1.13</d>
<d></d>
<d></d>
<d>0.68</d>
<d></d>
<d></d>
<d></d>
<d></d>
<d></d>
<d>1.03</d>
<d></d>
<d></d>
<d></d>
<d></d>
<d></d>
<d></d>
<d></d>
<d></d>
<d></d>
<d></d>
<d></d>
<d>1.44</d>
<d></d>
<d></d>
<d></d>
<d></d>
<d>1.78</d>
<d></d>
<d></d>
<d></d>
<d></d>
<d></d>
<d></d>
<d></d>
<d></d>
<d>1.41</d>
<d></d>
<d></d>
<d></d>
<d></d>
<d></d>
<d>1.31</d>
<d></d>
<d></d>
<d></d>
<d></d>
<d></d>
<d></d>
<d></d>
<d></d>
<d></d>
<d>1.95</d>
<d></d>
<d></d>
<d></d>
<d></d>
<d></d>
<d></d>
<d></d>
<d></d>
<d>1.07</d>
<d></d>
<d></d>
<d></d>
<d></d>
<d></d>
<d></d>
<d>0.62</d>
<d></d>
<d></d>
<d></d>
<d></d>
<d></d>
<d></d>
<d>0.67</d>
<d></d>
<d></d>
<d></d>
<d></d>
<d>1.3</d>
<d></d>
<d></d>
<d></d>
<d></d>
<d></d>
<d>0.8</d>
</Subcolumn>
</YColumn>
</Table>
<Table ID="Table7" XFormat="none" TableType="OneWay" EVFormat="AsteriskAfterNumber">
<Title>Fig 5_WT_CID_Age_normalised</Title>
<RowTitlesColumn Width="1">
<Subcolumn></Subcolumn>
</RowTitlesColumn>
<YColumn Width="92" Decimals="2" Subcolumns="1">
<Title>5d</Title>
<Subcolumn>
<d>0.16</d>
<d></d>
<d></d>
<d></d>
<d></d>
<d></d>
<d></d>
<d>0.34</d>
<d></d>
<d></d>
<d></d>
<d></d>
<d></d>
<d></d>
<d></d>
<d></d>
<d></d>
<d></d>
<d></d>
<d></d>
<d></d>
<d></d>
<d></d>
<d>0.27</d>
<d></d>
<d></d>
<d></d>
<d></d>
<d></d>
<d></d>
<d>0.14</d>
<d></d>
<d></d>
<d></d>
<d></d>
<d></d>
<d></d>
<d>0.57</d>
<d></d>
<d></d>
<d></d>
<d></d>
<d></d>
<d>0.35</d>
<d></d>
<d></d>
<d></d>
<d></d>
<d></d>
<d></d>
<d></d>
<d>0.16</d>
<d></d>
<d></d>
<d></d>
<d></d>
<d></d>
<d></d>
<d></d>
<d></d>
<d></d>
<d>0.16</d>
<d></d>
<d></d>
<d></d>
<d></d>
<d></d>
<d></d>
<d></d>
<d>0.16</d>
<d></d>
<d></d>
<d></d>
<d></d>
<d></d>
<d></d>
<d>0.19</d>
<d></d>
<d></d>
<d></d>
<d></d>
<d></d>
<d></d>
<d>0.32</d>
<d></d>
<d></d>
<d></d>
<d></d>
<d></d>
<d></d>
<d>0.18</d>
<d></d>
<d></d>
<d></d>
<d></d>
<d></d>
<d></d>
<d></d>
<d></d>
<d></d>
<d></d>
<d></d>
<d></d>
<d>0.23</d>
<d></d>
<d></d>
<d></d>
<d></d>
<d></d>
<d></d>
<d></d>
<d>0.29</d>
<d></d>
<d></d>
<d></d>
<d></d>
<d></d>
<d></d>
<d></d>
<d>0.36</d>
<d></d>
<d></d>
<d></d>
<d>0.22</d>
<d></d>
<d></d>
<d></d>
<d></d>
<d></d>
<d></d>
<d>0.15</d>
<d></d>
<d></d>
<d></d>
<d></d>
<d></d>
<d></d>
<d></d>
<d>0.56</d>
<d></d>
<d></d>
<d></d>
<d></d>
<d></d>
<d></d>
<d></d>
<d>0.25</d>
<d></d>
<d></d>
<d></d>
<d></d>
<d></d>
<d></d>
<d></d>
<d>0.14</d>
<d></d>
<d></d>
<d></d>
<d></d>
<d></d>
<d></d>
<d></d>
<d>0.36</d>
<d></d>
<d></d>
<d></d>
<d></d>
<d></d>
<d></d>
<d>0.23</d>
<d></d>
<d></d>
<d></d>
<d></d>
<d></d>
<d></d>
<d></d>
<d></d>
<d></d>
<d></d>
<d></d>
<d></d>
<d></d>
<d></d>
<d></d>
<d></d>
<d>0.48</d>
<d></d>
<d></d>
<d></d>
<d></d>
<d></d>
<d></d>
<d></d>
<d></d>
<d>0.14</d>
</Subcolumn>
</YColumn>
<YColumn Width="92" Decimals="2" Subcolumns="1">
<Title>10d</Title>
<Subcolumn>
<d>0.14</d>
<d></d>
<d></d>
<d></d>
<d></d>
<d></d>
<d></d>
<d>0.15</d>
<d></d>
<d></d>
<d></d>
<d></d>
<d></d>
<d></d>
<d></d>
<d>0.14</d>
<d></d>
<d></d>
<d></d>
<d></d>
<d></d>
<d></d>
<d></d>
<d>0.13</d>
<d></d>
<d></d>
<d></d>
<d></d>
<d></d>
<d></d>
<d></d>
<d>0.29</d>
<d></d>
<d></d>
<d></d>
<d></d>
<d></d>
<d></d>
<d></d>
<d></d>
<d></d>
<d>0.18</d>
<d></d>
<d></d>
<d></d>
<d></d>
<d></d>
<d></d>
<d>0.27</d>
<d></d>
<d></d>
<d></d>
<d></d>
<d></d>
<d></d>
<d></d>
<d>0.12</d>
<d></d>
<d></d>
<d></d>
<d></d>
<d></d>
<d></d>
<d>0.31</d>
<d></d>
<d></d>
<d></d>
<d></d>
<d></d>
<d></d>
<d></d>
<d></d>
<d></d>
<d></d>
<d></d>
<d></d>
<d>0.18</d>
<d></d>
<d></d>
<d></d>
<d></d>
<d></d>
<d></d>
<d></d>
<d></d>
<d>0.3</d>
<d></d>
<d></d>
<d></d>
<d></d>
<d></d>
<d></d>
<d></d>
<d>0.2</d>
<d></d>
<d></d>
<d></d>
<d></d>
<d></d>
<d></d>
<d></d>
<d>0.12</d>
<d></d>
<d></d>
<d></d>
<d></d>
<d></d>
<d></d>
<d></d>
<d></d>
<d></d>
<d></d>
<d></d>
<d>0.18</d>
<d></d>
<d></d>
<d></d>
<d></d>
<d>0.22</d>
<d></d>
<d></d>
<d></d>
<d></d>
<d></d>
<d></d>
<d></d>
<d>0.14</d>
<d></d>
<d></d>
<d></d>
<d></d>
<d></d>
<d></d>
<d></d>
<d></d>
<d>0.21</d>
<d></d>
<d></d>
<d></d>
<d></d>
<d></d>
<d></d>
<d>0.19</d>
<d></d>
<d></d>
<d></d>
<d></d>
<d></d>
<d></d>
<d></d>
<d></d>
<d></d>
<d></d>
<d>0.2</d>
<d></d>
<d></d>
<d></d>
<d></d>
<d></d>
<d></d>
<d></d>
<d></d>
<d>0.3</d>
<d></d>
<d></d>
<d></d>
<d></d>
<d></d>
<d></d>
<d></d>
<d></d>
<d></d>
<d></d>
<d></d>
<d>0.35</d>
<d></d>
<d></d>
<d></d>
<d></d>
<d></d>
<d></d>
<d></d>
<d></d>
<d></d>
<d></d>
<d></d>
<d></d>
<d></d>
<d></d>
<d></d>
<d></d>
<d></d>
<d></d>
<d></d>
<d></d>
<d></d>
<d>0.37</d>
<d></d>
<d></d>
<d></d>
<d></d>
<d></d>
<d></d>
<d></d>
<d>0.15</d>
<d></d>
<d></d>
<d></d>
<d></d>
<d></d>
<d></d>
<d></d>
<d></d>
<d></d>
<d></d>
<d></d>
<d></d>
<d></d>
<d></d>
<d></d>
<d></d>
<d>0.1</d>
<d></d>
<d></d>
<d></d>
<d></d>
<d></d>
<d></d>
<d></d>
<d></d>
<d></d>
<d></d>
<d></d>
<d></d>
<d>0.11</d>
<d></d>
<d></d>
<d></d>
<d></d>
<d></d>
<d></d>
<d></d>
<d></d>
<d>0.19</d>
<d></d>
<d></d>
<d></d>
<d></d>
<d></d>
<d></d>
<d></d>
<d></d>
<d>0.14</d>
<d></d>
<d></d>
<d></d>
<d></d>
<d></d>
<d></d>
<d></d>
<d></d>
<d>0.21</d>
<d></d>
<d></d>
<d></d>
<d></d>
<d></d>
<d></d>
<d></d>
<d></d>
<d></d>
<d>0.21</d>
</Subcolumn>
</YColumn>
<YColumn Width="92" Decimals="2" Subcolumns="1">
<Title>20d</Title>
<Subcolumn>
<d>0.13</d>
<d></d>
<d></d>
<d></d>
<d></d>
<d></d>
<d></d>
<d></d>
<d>0.24</d>
<d></d>
<d></d>
<d></d>
<d></d>
<d></d>
<d>0.15</d>
<d></d>
<d></d>
<d></d>
<d></d>
<d></d>
<d></d>
<d></d>
<d>0.28</d>
<d></d>
<d></d>
<d></d>
<d></d>
<d></d>
<d></d>
<d></d>
<d></d>
<d>0.19</d>
<d></d>
<d></d>
<d></d>
<d></d>
<d></d>
<d></d>
<d></d>
<d>0.13</d>
<d></d>
<d></d>
<d></d>
<d></d>
<d></d>
<d></d>
<d></d>
<d>0.2</d>
<d></d>
<d></d>
<d></d>
<d></d>
<d></d>
<d></d>
<d></d>
<d></d>
<d>0.2</d>
<d></d>
<d></d>
<d></d>
<d></d>
<d></d>
<d></d>
<d>0.2</d>
<d></d>
<d></d>
<d></d>
<d></d>
<d></d>
<d></d>
<d></d>
<d></d>
<d></d>
<d></d>
<d></d>
<d></d>
<d></d>
<d></d>
<d></d>
<d>0.11</d>
<d></d>
<d></d>
<d></d>
<d></d>
<d></d>
<d></d>
<d></d>
<d>0.09</d>
<d></d>
<d></d>
<d></d>
<d></d>
<d></d>
<d></d>
<d></d>
<d>0.15</d>
<d></d>
<d></d>
<d></d>
<d></d>
<d></d>
<d></d>
<d></d>
<d>0.15</d>
<d></d>
<d></d>
<d></d>
<d></d>
<d></d>
<d></d>
<d>0.11</d>
<d></d>
<d></d>
<d></d>
<d></d>
<d></d>
<d></d>
<d>0.15</d>
<d></d>
<d></d>
<d></d>
<d></d>
<d></d>
<d></d>
<d></d>
<d>0.23</d>
<d></d>
<d></d>
<d></d>
<d></d>
<d></d>
<d></d>
<d></d>
<d></d>
<d>0.17</d>
<d></d>
<d></d>
<d></d>
<d></d>
<d></d>
<d></d>
<d></d>
<d></d>
<d></d>
<d></d>
<d></d>
<d></d>
<d></d>
<d>0.23</d>
<d></d>
<d></d>
<d></d>
<d></d>
<d></d>
<d></d>
<d>0.2</d>
<d></d>
<d></d>
<d></d>
<d></d>
<d></d>
<d>0.1</d>
<d></d>
<d></d>
<d></d>
<d></d>
<d></d>
<d></d>
<d></d>
<d></d>
<d></d>
<d>0.18</d>
<d></d>
<d></d>
<d></d>
<d></d>
<d></d>
<d>0.28</d>
<d></d>
<d></d>
<d></d>
<d></d>
<d></d>
<d></d>
<d></d>
<d></d>
<d></d>
<d>0.09</d>
<d></d>
<d></d>
<d></d>
<d></d>
<d></d>
<d></d>
<d></d>
<d></d>
<d>0.19</d>
<d></d>
<d></d>
<d></d>
<d></d>
<d></d>
<d>0.09</d>
<d></d>
<d></d>
<d></d>
<d></d>
<d></d>
<d></d>
<d></d>
<d></d>
<d>0.12</d>
</Subcolumn>
</YColumn>
</Table>
<Table ID="Table8" XFormat="none" TableType="OneWay" EVFormat="AsteriskAfterNumber">
<Title>Fig 5_WT_CENPC_Age_normalised</Title>
<RowTitlesColumn Width="1">
<Subcolumn></Subcolumn>
</RowTitlesColumn>
<YColumn Width="92" Decimals="2" Subcolumns="1">
<Title>5d</Title>
<Subcolumn>
<d>0.21</d>
<d></d>
<d></d>
<d></d>
<d></d>
<d></d>
<d></d>
<d></d>
<d></d>
<d>0.42</d>
<d></d>
<d></d>
<d></d>
<d></d>
<d></d>
<d></d>
<d></d>
<d>0.18</d>
<d></d>
<d></d>
<d></d>
<d></d>
<d></d>
<d></d>
<d>0.2</d>
<d></d>
<d></d>
<d></d>
<d></d>
<d></d>
<d></d>
<d></d>
<d></d>
<d></d>
<d></d>
<d></d>
<d></d>
<d></d>
<d></d>
<d></d>
<d>0.39</d>
<d></d>
<d></d>
<d></d>
<d></d>
<d></d>
<d>0.32</d>
<d></d>
<d></d>
<d></d>
<d></d>
<d></d>
<d></d>
<d></d>
<d>0.38</d>
<d></d>
<d></d>
<d></d>
<d></d>
<d></d>
<d></d>
<d></d>
<d>0.55</d>
<d></d>
<d></d>
<d></d>
<d></d>
<d></d>
<d></d>
<d></d>
<d>0.2</d>
<d></d>
<d></d>
<d></d>
<d></d>
<d></d>
<d></d>
<d>0.14</d>
<d></d>
<d></d>
<d></d>
<d></d>
<d></d>
<d></d>
<d></d>
<d>0.17</d>
<d></d>
<d></d>
<d></d>
<d></d>
<d></d>
<d></d>
<d></d>
<d>0.67</d>
<d></d>
<d></d>
<d></d>
<d></d>
<d></d>
<d></d>
<d></d>
<d>0.17</d>
<d></d>
<d></d>
<d></d>
<d></d>
<d></d>
<d></d>
<d>0.17</d>
<d></d>
<d></d>
<d></d>
<d></d>
<d></d>
<d></d>
<d></d>
<d></d>
<d>0.15</d>
<d></d>
<d></d>
<d></d>
<d></d>
<d></d>
<d></d>
<d></d>
<d></d>
<d>0.16</d>
<d></d>
<d></d>
<d></d>
<d></d>
<d></d>
<d></d>
<d></d>
<d></d>
<d>0.15</d>
<d></d>
<d></d>
<d></d>
<d></d>
<d></d>
<d></d>
<d>0.13</d>
<d></d>
<d></d>
<d></d>
<d></d>
<d></d>
<d></d>
<d></d>
<d>0.17</d>
<d></d>
<d></d>
<d></d>
<d></d>
<d></d>
<d></d>
<d>0.3</d>
<d></d>
<d></d>
<d></d>
<d></d>
<d></d>
<d></d>
<d>0.33</d>
<d></d>
<d></d>
<d></d>
<d></d>
<d></d>
<d>0.11</d>
<d></d>
<d></d>
<d></d>
<d></d>
<d></d>
<d></d>
<d></d>
<d>0.3</d>
<d></d>
<d></d>
<d></d>
<d></d>
<d></d>
<d></d>
<d></d>
<d>0.18</d>
<d></d>
<d></d>
<d></d>
<d></d>
<d></d>
<d></d>
<d></d>
<d>0.3</d>
<d></d>
<d></d>
<d></d>
<d></d>
<d></d>
<d></d>
<d>0.17</d>
</Subcolumn>
</YColumn>
<YColumn Width="92" Decimals="2" Subcolumns="1">
<Title>10d</Title>
<Subcolumn>
<d>0.12</d>
<d></d>
<d></d>
<d></d>
<d></d>
<d></d>
<d>0.08</d>
<d></d>
<d></d>
<d></d>
<d></d>
<d></d>
<d></d>
<d></d>
<d>0.1</d>
<d></d>
<d></d>
<d></d>
<d></d>
<d></d>
<d></d>
<d></d>
<d>0.15</d>
<d></d>
<d></d>
<d></d>
<d></d>
<d></d>
<d></d>
<d></d>
<d></d>
<d>0.14</d>
<d></d>
<d></d>
<d></d>
<d></d>
<d></d>
<d></d>
<d></d>
<d></d>
<d></d>
<d></d>
<d>0.19</d>
<d></d>
<d></d>
<d></d>
<d></d>
<d></d>
<d></d>
<d></d>
<d></d>
<d></d>
<d>0.38</d>
<d></d>
<d></d>
<d></d>
<d></d>
<d></d>
<d></d>
<d>0.16</d>
<d></d>
<d></d>
<d></d>
<d></d>
<d>0.15</d>
<d></d>
<d></d>
<d></d>
<d></d>
<d></d>
<d>0.29</d>
<d></d>
<d></d>
<d></d>
<d></d>
<d></d>
<d></d>
<d></d>
<d>0.1</d>
<d></d>
<d></d>
<d></d>
<d></d>
<d></d>
<d></d>
<d></d>
<d></d>
<d></d>
<d>0.16</d>
<d></d>
<d></d>
<d></d>
<d></d>
<d></d>
<d></d>
<d></d>
<d></d>
<d></d>
<d>0.26</d>
<d></d>
<d></d>
<d></d>
<d></d>
<d></d>
<d></d>
<d></d>
<d>0.12</d>
<d></d>
<d></d>
<d></d>
<d></d>
<d></d>
<d></d>
<d></d>
<d>0.16</d>
<d></d>
<d></d>
<d></d>
<d></d>
<d></d>
<d></d>
<d></d>
<d>0.16</d>
<d></d>
<d></d>
<d></d>
<d></d>
<d></d>
<d></d>
<d></d>
<d>0.1</d>
<d></d>
<d></d>
<d></d>
<d></d>
<d></d>
<d></d>
<d></d>
<d></d>
<d>0.18</d>
<d></d>
<d></d>
<d></d>
<d></d>
<d></d>
<d></d>
<d>0.46</d>
<d></d>
<d></d>
<d></d>
<d></d>
<d></d>
<d></d>
<d>0.12</d>
<d></d>
<d></d>
<d></d>
<d></d>
<d></d>
<d></d>
<d></d>
<d></d>
<d></d>
<d>0.12</d>
<d></d>
<d></d>
<d></d>
<d></d>
<d></d>
<d></d>
<d></d>
<d></d>
<d></d>
<d>0.15</d>
<d></d>
<d></d>
<d></d>
<d></d>
<d></d>
<d></d>
<d></d>
<d></d>
<d>0.23</d>
<d></d>
<d></d>
<d></d>
<d></d>
<d></d>
<d></d>
<d>0.15</d>
<d></d>
<d></d>
<d></d>
<d></d>
<d></d>
<d></d>
<d></d>
<d>0.24</d>
<d></d>
<d></d>
<d></d>
<d></d>
<d></d>
<d></d>
<d></d>
<d>0.35</d>
<d></d>
<d></d>
<d></d>
<d></d>
<d></d>
<d></d>
<d></d>
<d></d>
<d></d>
<d>0.4</d>
<d></d>
<d></d>
<d></d>
<d></d>
<d></d>
<d></d>
<d></d>
<d>0.23</d>
</Subcolumn>
</YColumn>
<YColumn Width="92" Decimals="2" Subcolumns="1">
<Title>20d</Title>
<Subcolumn>
<d>0.11</d>
<d></d>
<d></d>
<d></d>
<d></d>
<d></d>
<d></d>
<d>0.11</d>
<d></d>
<d></d>
<d></d>
<d></d>
<d></d>
<d></d>
<d>0.17</d>
<d></d>
<d></d>
<d></d>
<d></d>
<d></d>
<d></d>
<d></d>
<d>0.2</d>
<d></d>
<d></d>
<d></d>
<d></d>
<d></d>
<d></d>
<d>0.26</d>
<d></d>
<d></d>
<d></d>
<d></d>
<d></d>
<d></d>
<d></d>
<d>0.19</d>
<d></d>
<d></d>
<d></d>
<d></d>
<d></d>
<d>0.06</d>
<d></d>
<d></d>
<d></d>
<d></d>
<d></d>
<d>0.16</d>
<d></d>
<d></d>
<d></d>
<d></d>
<d>0.08</d>
<d></d>
<d></d>
<d></d>
<d></d>
<d></d>
<d></d>
<d></d>
<d></d>
<d>0.09</d>
<d></d>
<d></d>
<d></d>
<d></d>
<d>0.22</d>
<d></d>
<d></d>
<d></d>
<d></d>
<d></d>
<d>0.14</d>
<d></d>
<d></d>
<d></d>
<d></d>
<d></d>
<d>0.1</d>
<d></d>
<d></d>
<d></d>
<d></d>
<d>0.22</d>
<d></d>
<d></d>
<d></d>
<d></d>
<d></d>
<d></d>
<d>0.13</d>
<d></d>
<d></d>
<d></d>
<d></d>
<d></d>
<d></d>
<d>0.18</d>
<d></d>
<d></d>
<d></d>
<d></d>
<d></d>
<d></d>
<d></d>
<d></d>
<d>0.21</d>
<d></d>
<d></d>
<d></d>
<d></d>
<d></d>
<d></d>
<d></d>
<d></d>
<d>0.16</d>
<d></d>
<d></d>
<d></d>
<d></d>
<d></d>
<d></d>
<d></d>
<d>0.26</d>
<d></d>
<d></d>
<d></d>
<d></d>
<d></d>
<d></d>
<d></d>
<d></d>
<d></d>
<d></d>
<d></d>
<d></d>
<d></d>
<d></d>
<d>0.13</d>
<d></d>
<d></d>
<d></d>
<d></d>
<d></d>
<d>0.08</d>
<d></d>
<d></d>
<d></d>
<d></d>
<d></d>
<d></d>
<d>0.08</d>
<d></d>
<d></d>
<d></d>
<d></d>
<d></d>
<d></d>
<d></d>
<d></d>
<d>0.15</d>
<d></d>
<d></d>
<d></d>
<d></d>
<d></d>
<d></d>
<d>0.24</d>
<d></d>
<d></d>
<d></d>
<d></d>
<d></d>
<d></d>
<d>0.12</d>
<d></d>
<d></d>
<d></d>
<d></d>
<d></d>
<d></d>
<d></d>
<d>0.11</d>
<d></d>
<d></d>
<d></d>
<d></d>
<d></d>
<d></d>
<d></d>
<d></d>
<d></d>
<d></d>
<d>0.05</d>
<d></d>
<d></d>
<d></d>
<d></d>
<d></d>
<d></d>
<d></d>
<d></d>
<d></d>
<d></d>
<d></d>
<d></d>
<d>0.15</d>
<d></d>
<d></d>
<d></d>
<d></d>
<d></d>
<d></d>
<d>0.27</d>
</Subcolumn>
</YColumn>
</Table>
<Table ID="Table9" XFormat="none" TableType="OneWay" EVFormat="AsteriskAfterNumber">
<Title>Fig 5_CENPCRNAi_CID_Age</Title>
<RowTitlesColumn Width="1">
<Subcolumn></Subcolumn>
</RowTitlesColumn>
<YColumn Width="117" Decimals="2" Subcolumns="1">
<Title><I>nanos-GAL4</I> (5d)</Title>
<Subcolumn>
<d>0.36</d>
<d></d>
<d></d>
<d></d>
<d></d>
<d></d>
<d></d>
<d></d>
<d></d>
<d>0.2</d>
<d></d>
<d></d>
<d></d>
<d></d>
<d></d>
<d></d>
<d></d>
<d>0.16</d>
<d></d>
<d></d>
<d></d>
<d></d>
<d></d>
<d></d>
<d></d>
<d></d>
<d>0.31</d>
<d></d>
<d></d>
<d></d>
<d></d>
<d></d>
<d></d>
<d></d>
<d></d>
<d></d>
<d>0.24</d>
<d></d>
<d></d>
<d></d>
<d></d>
<d></d>
<d></d>
<d></d>
<d>0.16</d>
<d></d>
<d></d>
<d></d>
<d></d>
<d></d>
<d></d>
<d></d>
<d>0.19</d>
<d></d>
<d></d>
<d></d>
<d></d>
<d></d>
<d></d>
<d></d>
<d>0.22</d>
<d></d>
<d></d>
<d></d>
<d></d>
<d></d>
<d></d>
<d></d>
<d>0.33</d>
<d></d>
<d></d>
<d></d>
<d></d>
<d></d>
<d></d>
<d></d>
<d></d>
<d>0.47</d>
<d></d>
<d></d>
<d></d>
<d></d>
<d></d>
<d></d>
<d></d>
<d>0.1</d>
<d></d>
<d></d>
<d></d>
<d></d>
<d></d>
<d></d>
<d></d>
<d>0.26</d>
<d></d>
<d></d>
<d></d>
<d></d>
<d></d>
<d></d>
<d></d>
<d>0.41</d>
<d></d>
<d></d>
<d></d>
<d></d>
<d></d>
<d></d>
<d></d>
<d>0.43</d>
<d></d>
<d></d>
<d></d>
<d></d>
<d></d>
<d></d>
<d></d>
<d>0.25</d>
<d></d>
<d></d>
<d></d>
<d></d>
<d></d>
<d></d>
<d></d>
<d></d>
<d>0.32</d>
<d></d>
<d></d>
<d></d>
<d></d>
<d></d>
<d></d>
<d></d>
<d></d>
<d>0.18</d>
<d></d>
<d></d>
<d></d>
<d></d>
<d></d>
<d></d>
<d></d>
<d></d>
<d></d>
<d></d>
<d></d>
<d></d>
<d></d>
<d></d>
<d></d>
<d>0.32</d>
<d></d>
<d></d>
<d></d>
<d></d>
<d></d>
<d>0.15</d>
<d></d>
<d></d>
<d></d>
<d></d>
<d></d>
<d></d>
<d>0.4</d>
<d></d>
<d></d>
<d></d>
<d></d>
<d></d>
<d></d>
<d></d>
<d>0.17</d>
<d></d>
<d></d>
<d></d>
<d></d>
<d></d>
<d></d>
<d></d>
<d></d>
<d></d>
<d></d>
<d></d>
<d></d>
<d></d>
<d></d>
<d></d>
<d></d>
<d></d>
<d>0.49</d>
<d></d>
<d></d>
<d></d>
<d></d>
<d></d>
<d></d>
<d></d>
<d>0.23</d>
<d></d>
<d></d>
<d></d>
<d></d>
<d></d>
<d></d>
<d></d>
<d></d>
<d>0.2</d>
<d></d>
<d></d>
<d></d>
<d></d>
<d></d>
<d></d>
<d></d>
<d>0.35</d>
<d></d>
<d></d>
<d></d>
<d></d>
<d></d>
<d></d>
<d></d>
<d>0.37</d>
<d></d>
<d></d>
<d></d>
<d></d>
<d></d>
<d></d>
<d></d>
<d></d>
<d>0.19</d>
<d></d>
<d></d>
<d></d>
<d></d>
<d></d>
<d></d>
<d></d>
<d>0.58</d>
<d></d>
<d></d>
<d></d>
<d></d>
<d></d>
<d></d>
<d></d>
<d></d>
<d>0.21</d>
<d></d>
<d></d>
<d></d>
<d></d>
<d></d>
<d></d>
<d>0.31</d>
<d></d>
<d></d>
<d></d>
<d></d>
<d></d>
<d></d>
<d></d>
<d>0.21</d>
</Subcolumn>
</YColumn>
<YColumn Width="124" Decimals="2" Subcolumns="1">
<Title><I>nanos-GAL4</I> (10d)</Title>
<Subcolumn>
<d>0.14</d>
<d></d>
<d></d>
<d></d>
<d></d>
<d></d>
<d></d>
<d>0.35</d>
<d></d>
<d></d>
<d></d>
<d></d>
<d></d>
<d></d>
<d></d>
<d>0.22</d>
<d></d>
<d></d>
<d></d>
<d></d>
<d></d>
<d></d>
<d></d>
<d></d>
<d>0.23</d>
<d></d>
<d></d>
<d></d>
<d></d>
<d></d>
<d></d>
<d></d>
<d></d>
<d>0.16</d>
<d></d>
<d></d>
<d></d>
<d></d>
<d></d>
<d></d>
<d></d>
<d></d>
<d>0.15</d>
<d></d>
<d></d>
<d></d>
<d></d>
<d></d>
<d></d>
<d></d>
<d></d>
<d>0.28</d>
<d></d>
<d></d>
<d></d>
<d></d>
<d></d>
<d></d>
<d></d>
<d></d>
<d></d>
<d></d>
<d></d>
<d></d>
<d>0.1</d>
<d></d>
<d></d>
<d></d>
<d></d>
<d></d>
<d></d>
<d></d>
<d>0.14</d>
<d></d>
<d></d>
<d></d>
<d></d>
<d></d>
<d></d>
<d></d>
<d></d>
<d>0.13</d>
<d></d>
<d></d>
<d></d>
<d></d>
<d>0.18</d>
<d></d>
<d></d>
<d></d>
<d></d>
<d></d>
<d></d>
<d>0.24</d>
<d></d>
<d></d>
<d></d>
<d></d>
<d></d>
<d></d>
<d></d>
<d>0.14</d>
<d></d>
<d></d>
<d></d>
<d></d>
<d></d>
<d></d>
<d></d>
<d>0.25</d>
<d></d>
<d></d>
<d></d>
<d></d>
<d></d>
<d></d>
<d>0.21</d>
<d></d>
<d></d>
<d></d>
<d></d>
<d></d>
<d></d>
<d></d>
<d></d>
<d></d>
<d>0.16</d>
<d></d>
<d></d>
<d></d>
<d></d>
<d></d>
<d></d>
<d>0.32</d>
<d></d>
<d></d>
<d></d>
<d></d>
<d></d>
<d></d>
<d></d>
<d></d>
<d>0.3</d>
<d></d>
<d></d>
<d></d>
<d></d>
<d></d>
<d></d>
<d>0.17</d>
<d></d>
<d></d>
<d></d>
<d></d>
<d></d>
<d></d>
<d></d>
<d></d>
<d>0.18</d>
<d></d>
<d></d>
<d></d>
<d></d>
<d></d>
<d>0.09</d>
<d></d>
<d></d>
<d></d>
<d></d>
<d></d>
<d></d>
<d></d>
<d></d>
<d></d>
<d>0.13</d>
<d></d>
<d></d>
<d></d>
<d></d>
<d></d>
<d></d>
<d>0.14</d>
<d></d>
<d></d>
<d></d>
<d></d>
<d></d>
<d></d>
<d></d>
<d></d>
<d>0.34</d>
<d></d>
<d></d>
<d></d>
<d></d>
<d></d>
<d></d>
<d>0.18</d>
<d></d>
<d></d>
<d></d>
<d></d>
<d></d>
<d></d>
<d></d>
<d>0.38</d>
<d></d>
<d></d>
<d></d>
<d></d>
<d></d>
<d></d>
<d>0.21</d>
<d></d>
<d></d>
<d></d>
<d></d>
<d></d>
<d></d>
<d></d>
<d>0.21</d>
<d></d>
<d></d>
<d></d>
<d></d>
<d></d>
<d></d>
<d></d>
<d></d>
<d></d>
<d></d>
<d></d>
<d></d>
<d></d>
<d></d>
<d></d>
<d></d>
<d>0.39</d>
<d></d>
<d></d>
<d></d>
<d></d>
<d></d>
<d></d>
<d></d>
<d></d>
<d></d>
<d></d>
<d></d>
<d></d>
<d></d>
<d></d>
<d></d>
<d>0.3</d>
<d></d>
<d></d>
<d></d>
<d></d>
<d></d>
<d></d>
<d></d>
<d>0.19</d>
<d></d>
<d></d>
<d></d>
<d></d>
<d></d>
<d></d>
<d></d>
<d></d>
<d>0.28</d>
<d></d>
<d></d>
<d></d>
<d></d>
<d></d>
<d></d>
<d></d>
<d></d>
<d>0.3</d>
</Subcolumn>
</YColumn>
<YColumn Width="124" Decimals="2" Subcolumns="1">
<Title>CENPC RNAi (5d)</Title>
<Subcolumn>
<d>0.36</d>
<d></d>
<d></d>
<d></d>
<d></d>
<d></d>
<d></d>
<d></d>
<d>0.07</d>
<d></d>
<d></d>
<d></d>
<d></d>
<d></d>
<d></d>
<d></d>
<d>0.2</d>
<d></d>
<d></d>
<d></d>
<d></d>
<d></d>
<d></d>
<d></d>
<d>0.2</d>
<d></d>
<d></d>
<d></d>
<d></d>
<d></d>
<d></d>
<d></d>
<d></d>
<d></d>
<d></d>
<d></d>
<d></d>
<d></d>
<d></d>
<d></d>
<d></d>
<d>0.18</d>
<d></d>
<d></d>
<d></d>
<d></d>
<d></d>
<d></d>
<d></d>
<d>0.06</d>
<d></d>
<d></d>
<d></d>
<d></d>
<d></d>
<d></d>
<d></d>
<d>0.26</d>
<d></d>
<d></d>
<d></d>
<d>0.06</d>
<d></d>
<d></d>
<d></d>
<d></d>
<d>0.11</d>
<d></d>
<d></d>
<d></d>
<d></d>
<d></d>
<d></d>
<d></d>
<d>0.19</d>
<d></d>
<d></d>
<d></d>
<d>0.16</d>
<d></d>
<d></d>
<d></d>
<d></d>
<d></d>
<d></d>
<d></d>
<d></d>
<d></d>
<d></d>
<d>0.14</d>
<d></d>
<d></d>
<d></d>
<d></d>
<d></d>
<d></d>
<d></d>
<d></d>
<d>0.33</d>
<d></d>
<d></d>
<d></d>
<d></d>
<d></d>
<d></d>
<d></d>
<d></d>
<d>0.17</d>
<d></d>
<d></d>
<d></d>
<d></d>
<d></d>
<d></d>
<d></d>
<d></d>
<d></d>
<d></d>
<d></d>
<d></d>
<d></d>
<d></d>
<d></d>
<d></d>
<d></d>
<d></d>
<d></d>
<d></d>
<d>0.29</d>
<d></d>
<d></d>
<d></d>
<d></d>
<d></d>
<d></d>
<d>0.17</d>
<d></d>
<d></d>
<d></d>
<d></d>
<d></d>
<d></d>
<d></d>
<d></d>
<d></d>
<d></d>
<d></d>
<d></d>
<d></d>
<d></d>
<d></d>
<d></d>
<d></d>
<d>0.19</d>
<d></d>
<d></d>
<d></d>
<d></d>
<d></d>
<d></d>
<d></d>
<d>0.2</d>
<d></d>
<d></d>
<d></d>
<d></d>
<d></d>
<d>0.19</d>
<d></d>
<d></d>
<d></d>
<d></d>
<d></d>
<d></d>
<d>0.24</d>
<d></d>
<d></d>
<d></d>
<d></d>
<d></d>
<d></d>
<d></d>
<d>0.13</d>
<d></d>
<d></d>
<d></d>
<d></d>
<d></d>
<d></d>
<d></d>
<d>0.15</d>
<d></d>
<d></d>
<d></d>
<d></d>
<d></d>
<d></d>
<d></d>
<d>0.18</d>
<d></d>
<d></d>
<d></d>
<d></d>
<d></d>
<d></d>
<d></d>
<d></d>
<d></d>
<d>0.17</d>
<d></d>
<d></d>
<d></d>
<d></d>
<d></d>
<d></d>
<d>0.14</d>
<d></d>
<d></d>
<d></d>
<d></d>
<d>0.13</d>
<d></d>
<d></d>
<d></d>
<d></d>
<d></d>
<d></d>
<d></d>
<d></d>
<d>0.26</d>
<d></d>
<d></d>
<d></d>
<d></d>
<d></d>
<d>0.08</d>
<d></d>
<d></d>
<d></d>
<d></d>
<d></d>
<d></d>
<d></d>
<d></d>
<d>0.21</d>
<d></d>
<d></d>
<d></d>
<d></d>
<d></d>
<d></d>
<d></d>
<d></d>
<d>0.13</d>
</Subcolumn>
</YColumn>
<YColumn Width="131" Decimals="2" Subcolumns="1">
<Title>CENPC RNAi (10d)</Title>
<Subcolumn>
<d>0.05</d>
<d></d>
<d></d>
<d></d>
<d></d>
<d></d>
<d></d>
<d></d>
<d></d>
<d></d>
<d></d>
<d></d>
<d></d>
<d></d>
<d></d>
<d></d>
<d></d>
<d>0.08</d>
<d></d>
<d></d>
<d></d>
<d></d>
<d></d>
<d></d>
<d>0.05</d>
<d></d>
<d></d>
<d></d>
<d></d>
<d></d>
<d></d>
<d>0.03</d>
<d></d>
<d></d>
<d></d>
<d></d>
<d></d>
<d>0.16</d>
<d></d>
<d></d>
<d></d>
<d></d>
<d></d>
<d></d>
<d></d>
<d></d>
<d></d>
<d></d>
<d>0.06</d>
<d></d>
<d></d>
<d></d>
<d></d>
<d></d>
<d></d>
<d>0.09</d>
<d></d>
<d></d>
<d></d>
<d></d>
<d></d>
<d></d>
<d></d>
<d>0.09</d>
<d></d>
<d></d>
<d></d>
<d></d>
<d></d>
<d></d>
<d>0.12</d>
<d></d>
<d></d>
<d></d>
<d></d>
<d></d>
<d></d>
<d></d>
<d>0.13</d>
<d></d>
<d></d>
<d></d>
<d></d>
<d></d>
<d></d>
<d>0.08</d>
<d></d>
<d></d>
<d></d>
<d></d>
<d>0.14</d>
<d></d>
<d></d>
<d></d>
<d></d>
<d></d>
<d></d>
<d>0.24</d>
<d></d>
<d></d>
<d></d>
<d></d>
<d></d>
<d></d>
<d></d>
<d></d>
<d>0.11</d>
<d></d>
<d></d>
<d></d>
<d></d>
<d></d>
<d></d>
<d></d>
<d>0.13</d>
<d></d>
<d></d>
<d></d>
<d></d>
<d></d>
<d></d>
<d></d>
<d>0.16</d>
<d></d>
<d></d>
<d></d>
<d></d>
<d></d>
<d></d>
<d></d>
<d></d>
<d>0.23</d>
<d></d>
<d></d>
<d></d>
<d></d>
<d></d>
<d></d>
<d></d>
<d>0.13</d>
<d></d>
<d></d>
<d></d>
<d>0.07</d>
<d></d>
<d></d>
<d></d>
<d></d>
<d></d>
<d></d>
<d></d>
<d></d>
<d></d>
<d></d>
<d>0.21</d>
<d></d>
<d></d>
<d></d>
<d></d>
<d></d>
<d></d>
<d></d>
<d></d>
<d></d>
<d></d>
<d>0.13</d>
<d></d>
<d></d>
<d></d>
<d></d>
<d></d>
<d></d>
<d>0.13</d>
<d></d>
<d></d>
<d></d>
<d></d>
<d>0.04</d>
<d></d>
<d></d>
<d></d>
<d></d>
<d></d>
<d></d>
<d></d>
<d>0.39</d>
<d></d>
<d></d>
<d></d>
<d></d>
<d></d>
<d></d>
<d></d>
<d></d>
<d>0.11</d>
<d></d>
<d></d>
<d></d>
<d></d>
<d>0.13</d>
<d></d>
<d></d>
<d></d>
<d></d>
<d></d>
<d></d>
<d>0.13</d>
<d></d>
<d></d>
<d></d>
<d></d>
<d></d>
<d></d>
<d></d>
<d></d>
<d></d>
<d></d>
<d>0.13</d>
<d></d>
<d></d>
<d></d>
<d></d>
<d>0.03</d>
<d></d>
<d></d>
<d></d>
<d></d>
<d></d>
<d></d>
<d>0.24</d>
</Subcolumn>
</YColumn>
</Table>
<Table ID="Table10" XFormat="none" TableType="OneWay" EVFormat="AsteriskAfterNumber">
<Title>Fig 6_SXL_pMad_Raw data</Title>
<RowTitlesColumn Width="1">
<Subcolumn></Subcolumn>
</RowTitlesColumn>
<YColumn Width="113" Decimals="0" Subcolumns="1">
<Title><TextAlign align="Left"><I>nanos-GAL4</I> (5d)</TextAlign></Title>
<Subcolumn>
<d>1</d>
<d>2</d>
<d>1</d>
<d>3</d>
<d>1</d>
<d>1</d>
<d>1</d>
<d>2</d>
<d>3</d>
<d>2</d>
<d>2</d>
<d>2</d>
<d>2</d>
<d>1</d>
<d>1</d>
<d>2</d>
<d>1</d>
<d>3</d>
<d>2</d>
<d>2</d>
<d>2</d>
<d>1</d>
<d>2</d>
<d>1</d>
<d>2</d>
<d>1</d>
<d>2</d>
<d>1</d>
<d>2</d>
<d>2</d>
<d>3</d>
<d>3</d>
<d>3</d>
<d>2</d>
<d>1</d>
<d>2</d>
<d>1</d>
<d>2</d>
<d>1</d>
<d>2</d>
<d>1</d>
<d>1</d>
<d>1</d>
<d>1</d>
<d>1</d>
<d>2</d>
<d>2</d>
<d>2</d>
<d>1</d>
</Subcolumn>
</YColumn>
<YColumn Width="120" Decimals="0" Subcolumns="1">
<Title><TextAlign align="Left"><I>nanos-GAL4</I> (10d)</TextAlign></Title>
<Subcolumn>
<d>1</d>
<d>1</d>
<d>1</d>
<d>1</d>
<d>1</d>
<d>1</d>
<d>2</d>
<d>1</d>
<d>3</d>
<d>2</d>
<d>2</d>
<d>1</d>
<d>2</d>
<d>2</d>
<d>1</d>
<d>3</d>
<d>1</d>
<d>1</d>
<d>2</d>
<d>1</d>
<d>1</d>
<d>2</d>
<d>2</d>
<d>1</d>
<d>2</d>
<d>1</d>
<d>3</d>
<d>1</d>
<d>3</d>
<d>2</d>
<d>3</d>
<d>2</d>
<d>2</d>
<d>2</d>
<d>2</d>
<d>2</d>
<d>2</d>
<d>2</d>
<d>1</d>
<d>1</d>
<d>2</d>
<d>2</d>
<d>2</d>
<d>2</d>
<d>1</d>
</Subcolumn>
</YColumn>
<YColumn Width="124" Decimals="0" Subcolumns="1">
<Title><TextAlign align="Left">CENP-C RNAi (5d)</TextAlign></Title>
<Subcolumn>
<d>3</d>
<d>2</d>
<d>3</d>
<d>2</d>
<d>2</d>
<d>3</d>
<d>3</d>
<d>3</d>
<d>3</d>
<d>2</d>
<d>2</d>
<d>2</d>
<d>3</d>
<d>2</d>
<d>1</d>
<d>3</d>
<d>2</d>
<d>3</d>
<d>2</d>
<d>1</d>
<d>2</d>
<d>3</d>
<d>4</d>
<d>3</d>
<d>4</d>
<d>2</d>
<d>2</d>
<d>3</d>
<d>3</d>
<d>1</d>
<d>2</d>
<d>3</d>
<d>2</d>
<d>4</d>
<d>3</d>
<d>1</d>
<d>2</d>
<d>3</d>
<d>2</d>
<d>2</d>
<d>2</d>
<d>3</d>
<d>1</d>
<d>4</d>
<d>4</d>
</Subcolumn>
</YColumn>
<YColumn Width="131" Decimals="0" Subcolumns="1">
<Title><TextAlign align="Left">CENP-C RNAi (10d)</TextAlign></Title>
<Subcolumn>
<d>2</d>
<d>1</d>
<d>2</d>
<d>1</d>
<d>4</d>
<d>3</d>
<d>3</d>
<d>2</d>
<d>2</d>
<d>1</d>
<d>4</d>
<d>1</d>
<d>2</d>
<d>2</d>
<d>2</d>
<d>2</d>
<d>2</d>
<d>1</d>
<d>2</d>
<d>4</d>
<d>1</d>
<d>1</d>
<d>2</d>
<d>2</d>
<d>2</d>
<d>2</d>
<d>2</d>
<d>2</d>
<d>1</d>
<d>3</d>
<d>2</d>
<d>3</d>
<d>2</d>
<d>1</d>
<d>2</d>
<d>1</d>
<d>3</d>
<d>2</d>
<d>2</d>
<d>3</d>
<d>2</d>
<d>4</d>
<d>4</d>
<d>2</d>
<d>2</d>
<d>3</d>
</Subcolumn>
</YColumn>
<YColumn Width="112" Decimals="0" Subcolumns="1">
<Title><TextAlign align="Left">HA-CENP-C (5d)</TextAlign></Title>
<Subcolumn>
<d>3</d>
<d>2</d>
<d>1</d>
<d>2</d>
<d>3</d>
<d>3</d>
<d>2</d>
<d>2</d>
<d>2</d>
<d>2</d>
<d>3</d>
<d>2</d>
<d>1</d>
<d>1</d>
<d>2</d>
<d>3</d>
<d>1</d>
<d>3</d>
<d>2</d>
<d>2</d>
<d>2</d>
<d>2</d>
<d>1</d>
<d>2</d>
<d>3</d>
<d>3</d>
<d>2</d>
<d>3</d>
<d>2</d>
<d>2</d>
<d>2</d>
<d>4</d>
<d>3</d>
<d>3</d>
<d>2</d>
<d>2</d>
<d>3</d>
<d>2</d>
<d>3</d>
<d>3</d>
<d>3</d>
<d>2</d>
<d>3</d>
<d>4</d>
<d>2</d>
</Subcolumn>
</YColumn>
<YColumn Width="96" Decimals="0" Subcolumns="1">
<Title><TextAlign align="Left">HA; RNAi (5d)</TextAlign></Title>
<Subcolumn>
<d>3</d>
<d>3</d>
<d>2</d>
<d>2</d>
<d>1</d>
<d>2</d>
<d>1</d>
<d>3</d>
<d>3</d>
<d>2</d>
<d>1</d>
<d>3</d>
<d>3</d>
<d>4</d>
<d>3</d>
<d>3</d>
<d>2</d>
<d>4</d>
<d>3</d>
<d>3</d>
<d>2</d>
<d>2</d>
<d>3</d>
<d>3</d>
<d>3</d>
<d>2</d>
<d>2</d>
<d>2</d>
<d>2</d>
<d>3</d>
<d>2</d>
<d>4</d>
<d>2</d>
<d>4</d>
<d>3</d>
<d>3</d>
<d>2</d>
<d>3</d>
<d>3</d>
<d>2</d>
<d>3</d>
<d>3</d>
<d>2</d>
<d>4</d>
<d>2</d>
</Subcolumn>
</YColumn>
<YColumn Width="92" Decimals="0" Subcolumns="1">
<Title><TextAlign align="Left"><I>G80ts</I> (15d)</TextAlign></Title>
<Subcolumn>
<d>2</d>
<d></d>
<d>3</d>
<d>3</d>
<d>2</d>
<d>3</d>
<d>2</d>
<d>3</d>
<d>3</d>
<d>3</d>
<d>3</d>
<d>3</d>
<d>2</d>
<d>3</d>
<d>4</d>
<d>2</d>
<d>2</d>
<d>3</d>
<d>3</d>
<d>2</d>
<d>2</d>
<d>3</d>
<d>4</d>
<d>2</d>
<d>3</d>
<d>3</d>
<d>3</d>
<d>2</d>
<d>2</d>
<d></d>
<d>3</d>
<d>3</d>
<d>2</d>
<d>1</d>
<d>2</d>
<d>3</d>
<d>2</d>
<d>2</d>
<d>2</d>
<d></d>
<d>3</d>
<d>2</d>
<d>3</d>
<d>1</d>
<d>2</d>
<d>2</d>
</Subcolumn>
</YColumn>
<YColumn Width="92" Decimals="0" Subcolumns="1">
<Title>RNAi; <I>G80ts</I></Title>
<Subcolumn>
<d>2</d>
<d>3</d>
<d>2</d>
<d>3</d>
<d>3</d>
<d>2</d>
<d>3</d>
<d>2</d>
<d>3</d>
<d>3</d>
<d>2</d>
<d>2</d>
<d>3</d>
<d>3</d>
<d>2</d>
<d>4</d>
<d>3</d>
<d>3</d>
<d>4</d>
<d>2</d>
<d>3</d>
<d>3</d>
<d>2</d>
<d>3</d>
<d>2</d>
<d>4</d>
<d>4</d>
<d>2</d>
<d>3</d>
<d>3</d>
<d>3</d>
<d>2</d>
<d>2</d>
<d>3</d>
<d>2</d>
<d>2</d>
<d>4</d>
<d>3</d>
<d>2</d>
<d>2</d>
<d>3</d>
<d>3</d>
<d>2</d>
<d>3</d>
<d>2</d>
</Subcolumn>
</YColumn>
<YColumn Width="113" Decimals="0" Subcolumns="1">
<Title><TextAlign align="Left"><I>nanos-GAL4</I> (5d)</TextAlign></Title>
<Subcolumn>
<d>5</d>
<d>7</d>
<d>4</d>
<d>9</d>
<d>6</d>
<d>5</d>
<d>6</d>
<d>7</d>
<d>8</d>
<d>6</d>
<d>10</d>
<d>5</d>
<d>8</d>
<d>6</d>
<d>7</d>
<d>8</d>
<d>6</d>
<d>8</d>
<d>9</d>
<d>8</d>
<d>4</d>
<d>9</d>
<d>6</d>
<d>5</d>
<d>5</d>
<d>6</d>
<d>9</d>
<d>7</d>
<d>4</d>
<d>6</d>
<d>10</d>
<d>10</d>
<d>9</d>
<d>7</d>
<d>6</d>
<d>7</d>
<d>3</d>
<d>7</d>
<d>5</d>
<d>4</d>
<d>3</d>
<d>6</d>
<d>4</d>
<d>4</d>
<d>4</d>
<d>7</d>
<d>7</d>
<d>6</d>
<d>5</d>
</Subcolumn>
</YColumn>
<YColumn Width="120" Decimals="0" Subcolumns="1">
<Title><TextAlign align="Left"><I>nanos-GAL4</I> (10d)</TextAlign></Title>
<Subcolumn>
<d>5</d>
<d>4</d>
<d>2</d>
<d>5</d>
<d>4</d>
<d>5</d>
<d>5</d>
<d>3</d>
<d>5</d>
<d>9</d>
<d>4</d>
<d>5</d>
<d>5</d>
<d>4</d>
<d>5</d>
<d>9</d>
<d>8</d>
<d>5</d>
<d>7</d>
<d>5</d>
<d>5</d>
<d>8</d>
<d>5</d>
<d>4</d>
<d>7</d>
<d>6</d>
<d>7</d>
<d>5</d>
<d>5</d>
<d>7</d>
<d>7</d>
<d>7</d>
<d>8</d>
<d>5</d>
<d>9</d>
<d>7</d>
<d>8</d>
<d>5</d>
<d>5</d>
<d>5</d>
<d>4</d>
<d>5</d>
<d>6</d>
<d>5</d>
<d>4</d>
</Subcolumn>
</YColumn>
<YColumn Width="124" Decimals="0" Subcolumns="1">
<Title><TextAlign align="Left">CENP-C RNAi (5d)</TextAlign></Title>
<Subcolumn>
<d>5</d>
<d>7</d>
<d>7</d>
<d>6</d>
<d>6</d>
<d>5</d>
<d>8</d>
<d>8</d>
<d>6</d>
<d>7</d>
<d>5</d>
<d>3</d>
<d>5</d>
<d>5</d>
<d>5</d>
<d>8</d>
<d>5</d>
<d>6</d>
<d>4</d>
<d>4</d>
<d>5</d>
<d>8</d>
<d>6</d>
<d>10</d>
<d>10</d>
<d>8</d>
<d>5</d>
<d>6</d>
<d>7</d>
<d>8</d>
<d>6</d>
<d>8</d>
<d>6</d>
<d>7</d>
<d>9</d>
<d>5</d>
<d>3</d>
<d>7</d>
<d>3</d>
<d>5</d>
<d>3</d>
<d>6</d>
<d>3</d>
<d>10</d>
<d>7</d>
</Subcolumn>
</YColumn>
<YColumn Width="131" Decimals="0" Subcolumns="1">
<Title><TextAlign align="Left">CENP-C RNAi (10d)</TextAlign></Title>
<Subcolumn>
<d>4</d>
<d>2</d>
<d>3</d>
<d>2</d>
<d>11</d>
<d>6</d>
<d>7</d>
<d>5</d>
<d>5</d>
<d>2</d>
<d>9</d>
<d>7</d>
<d>4</d>
<d>3</d>
<d>4</d>
<d>3</d>
<d>3</d>
<d>2</d>
<d>3</d>
<d>6</d>
<d>3</d>
<d>2</d>
<d>3</d>
<d>2</d>
<d>4</d>
<d>3</d>
<d>2</d>
<d>2</d>
<d>3</d>
<d>4</d>
<d>5</d>
<d>10</d>
<d>4</d>
<d>2</d>
<d>4</d>
<d>3</d>
<d>5</d>
<d>3</d>
<d>4</d>
<d>4</d>
<d>3</d>
<d>7</d>
<d>6</d>
<d>2</d>
<d>3</d>
<d>5</d>
</Subcolumn>
</YColumn>
<YColumn Width="112" Decimals="0" Subcolumns="1">
<Title><TextAlign align="Left">HA-CENP-C (5d)</TextAlign></Title>
<Subcolumn>
<d>9</d>
<d>8</d>
<d>6</d>
<d>8</d>
<d>6</d>
<d>5</d>
<d>7</d>
<d>7</d>
<d>10</d>
<d>8</d>
<d>8</d>
<d>8</d>
<d>9</d>
<d>5</d>
<d>7</d>
<d>9</d>
<d>5</d>
<d>10</d>
<d>10</d>
<d>8</d>
<d>8</d>
<d>6</d>
<d>6</d>
<d>9</d>
<d>7</d>
<d>8</d>
<d>9</d>
<d>8</d>
<d>8</d>
<d>6</d>
<d>9</d>
<d>8</d>
<d>8</d>
<d>11</d>
<d>8</d>
<d>9</d>
<d>10</d>
<d>8</d>
<d>12</d>
<d>7</d>
<d>12</d>
<d>8</d>
<d>8</d>
<d>9</d>
<d>9</d>
</Subcolumn>
</YColumn>
<YColumn Width="96" Decimals="0" Subcolumns="1">
<Title><TextAlign align="Left">HA; RNAi (5d)</TextAlign></Title>
<Subcolumn>
<d>8</d>
<d>10</d>
<d>8</d>
<d>8</d>
<d>4</d>
<d>9</d>
<d>6</d>
<d>9</d>
<d>8</d>
<d>7</d>
<d>4</d>
<d>8</d>
<d>9</d>
<d>14</d>
<d>12</d>
<d>9</d>
<d>10</d>
<d>14</d>
<d>8</d>
<d>9</d>
<d>9</d>
<d>9</d>
<d>8</d>
<d>11</d>
<d>8</d>
<d>9</d>
<d>9</d>
<d>8</d>
<d>8</d>
<d>8</d>
<d>8</d>
<d>11</d>
<d>7</d>
<d>8</d>
<d>9</d>
<d>10</d>
<d>7</d>
<d>14</d>
<d>11</d>
<d>8</d>
<d>12</d>
<d>10</d>
<d>9</d>
<d>10</d>
<d>5</d>
</Subcolumn>
</YColumn>
<YColumn Width="92" Decimals="0" Subcolumns="1">
<Title><I>G80ts</I> (15d)</Title>
<Subcolumn>
<d></d>
<d></d>
<d></d>
<d></d>
<d>11</d>
<d></d>
<d>10</d>
<d>9</d>
<d>6</d>
<d>10</d>
<d>8</d>
<d>12</d>
<d>10</d>
<d>6</d>
<d>10</d>
<d>14</d>
<d>8</d>
<d>8</d>
<d>8</d>
<d>9</d>
<d>6</d>
<d>6</d>
<d>11</d>
<d>9</d>
<d>6</d>
<d>8</d>
<d>14</d>
<d>9</d>
<d>9</d>
<d>13</d>
<d>8</d>
<d>7</d>
<d>8</d>
<d></d>
<d>8</d>
<d>7</d>
<d>8</d>
<d>3</d>
<d>9</d>
<d>14</d>
<d>6</d>
<d>9</d>
<d>6</d>
<d></d>
<d>8</d>
<d>7</d>
<d>6</d>
<d>7</d>
<d>7</d>
<d>7</d>
</Subcolumn>
</YColumn>
<YColumn Width="120" Decimals="0" Subcolumns="1">
<Title><TextAlign align="Left">RNAi; <I>G80ts </I>(15d)</TextAlign></Title>
<Subcolumn>
<d></d>
<d></d>
<d></d>
<d></d>
<d>5</d>
<d>9</d>
<d>7</d>
<d>5</d>
<d>9</d>
<d>4</d>
<d>7</d>
<d>5</d>
<d>7</d>
<d>8</d>
<d>4</d>
<d>5</d>
<d>6</d>
<d>7</d>
<d>6</d>
<d>8</d>
<d>10</d>
<d>10</d>
<d>10</d>
<d>4</d>
<d>7</d>
<d>8</d>
<d>5</d>
<d>9</d>
<d>7</d>
<d>8</d>
<d>10</d>
<d>3</d>
<d>8</d>
<d>6</d>
<d>6</d>
<d>7</d>
<d>5</d>
<d>8</d>
<d>6</d>
<d>7</d>
<d>9</d>
<d>9</d>
<d>7</d>
<d>7</d>
<d>7</d>
<d>7</d>
<d>6</d>
<d>8</d>
<d>3</d>
</Subcolumn>
</YColumn>
</Table>
<Table ID="Table11" XFormat="none" TableType="OneWay" EVFormat="AsteriskAfterNumber">
<Title>Fig 6_SXL_pMad_Ratio</Title>
<RowTitlesColumn Width="1">
<Subcolumn></Subcolumn>
</RowTitlesColumn>
<YColumn Width="117" Decimals="2" Subcolumns="1">
<Title><I>nanos-GAL4 (</I>5d)</Title>
<Subcolumn>
<d>5</d>
<d>3.5</d>
<d>4</d>
<d>3</d>
<d>6</d>
<d>5</d>
<d>6</d>
<d>3.5</d>
<d>2.67</d>
<d>3</d>
<d>5</d>
<d>2.5</d>
<d>4</d>
<d>6</d>
<d>7</d>
<d>4</d>
<d>6</d>
<d>2.67</d>
<d>4.5</d>
<d>4</d>
<d>2</d>
<d>9</d>
<d>3</d>
<d>5</d>
<d>2.5</d>
<d>6</d>
<d>4.5</d>
<d>7</d>
<d>2</d>
<d>3</d>
<d>3.33</d>
<d>3.33</d>
<d>3</d>
<d>3.5</d>
<d>6</d>
<d>3.5</d>
<d>3</d>
<d>3.5</d>
<d>5</d>
<d>2</d>
<d>3</d>
<d>6</d>
<d>4</d>
<d>4</d>
<d>4</d>
<d>3.5</d>
<d>3.5</d>
<d>3</d>
<d>5</d>
</Subcolumn>
</YColumn>
<YColumn Width="124" Decimals="2" Subcolumns="1">
<Title><I>nanos-GAL4</I> (10d)</Title>
<Subcolumn>
<d>5</d>
<d>4</d>
<d>2</d>
<d>5</d>
<d>4</d>
<d>5</d>
<d>2.5</d>
<d>3</d>
<d>1.67</d>
<d>4.5</d>
<d>2</d>
<d>5</d>
<d>2.5</d>
<d>2</d>
<d>5</d>
<d>3</d>
<d>8</d>
<d>5</d>
<d>3.5</d>
<d>5</d>
<d>5</d>
<d>4</d>
<d>2.5</d>
<d>4</d>
<d>3.5</d>
<d>6</d>
<d>2.33</d>
<d>5</d>
<d>1.67</d>
<d>3.5</d>
<d>2.33</d>
<d>3.5</d>
<d>4</d>
<d>2.5</d>
<d>4.5</d>
<d>3.5</d>
<d>4</d>
<d>2.5</d>
<d>5</d>
<d>5</d>
<d>2</d>
<d>2.5</d>
<d>3</d>
<d>2.5</d>
<d>4</d>
</Subcolumn>
</YColumn>
<YColumn Width="128" Decimals="2" Subcolumns="1">
<Title>CENP-C RNAi (5d)</Title>
<Subcolumn>
<d>1.67</d>
<d>3.5</d>
<d>2.33</d>
<d>3</d>
<d>3</d>
<d>1.67</d>
<d>2.67</d>
<d>2.67</d>
<d>2</d>
<d>3.5</d>
<d>2.5</d>
<d>1.5</d>
<d>1.67</d>
<d>2.5</d>
<d>5</d>
<d>2.67</d>
<d>2.5</d>
<d>2</d>
<d>2</d>
<d>4</d>
<d>2.5</d>
<d>2.67</d>
<d>1.5</d>
<d>3.33</d>
<d>2.5</d>
<d>4</d>
<d>2.5</d>
<d>2</d>
<d>2.33</d>
<d>8</d>
<d>3</d>
<d>2.67</d>
<d>3</d>
<d>1.75</d>
<d>3</d>
<d>5</d>
<d>1.5</d>
<d>2.33</d>
<d>1.5</d>
<d>2.5</d>
<d>1.5</d>
<d>2</d>
<d>3</d>
<d>2.5</d>
<d>1.75</d>
</Subcolumn>
</YColumn>
<YColumn Width="135" Decimals="2" Subcolumns="1">
<Title>CENP-C RNAi (10d)</Title>
<Subcolumn>
<d>2</d>
<d>2</d>
<d>1.5</d>
<d>2</d>
<d>2.75</d>
<d>2</d>
<d>2.33</d>
<d>2.5</d>
<d>2.5</d>
<d>2</d>
<d>2.25</d>
<d>7</d>
<d>2</d>
<d>1.5</d>
<d>2</d>
<d>1.5</d>
<d>1.5</d>
<d>2</d>
<d>1.5</d>
<d>1.5</d>
<d>3</d>
<d>2</d>
<d>1.5</d>
<d>1</d>
<d>2</d>
<d>1.5</d>
<d>1</d>
<d>1</d>
<d>3</d>
<d>1.33</d>
<d>2.5</d>
<d>3.33</d>
<d>2</d>
<d>2</d>
<d>2</d>
<d>3</d>
<d>1.67</d>
<d>1.5</d>
<d>2</d>
<d>1.33</d>
<d>1.5</d>
<d>1.75</d>
<d>1.5</d>
<d>1</d>
<d>1.5</d>
<d>1.67</d>
</Subcolumn>
</YColumn>
<YColumn Width="116" Decimals="2" Subcolumns="1">
<Title>HA-CENP-C (5d)</Title>
<Subcolumn>
<d>3</d>
<d>4</d>
<d>6</d>
<d>4</d>
<d>2</d>
<d>1.67</d>
<d>3.5</d>
<d>3.5</d>
<d>5</d>
<d>4</d>
<d>2.67</d>
<d>4</d>
<d>9</d>
<d>5</d>
<d>3.5</d>
<d>3</d>
<d>5</d>
<d>3.33</d>
<d>5</d>
<d>4</d>
<d>4</d>
<d>3</d>
<d>6</d>
<d>4.5</d>
<d>2.33</d>
<d>2.67</d>
<d>4.5</d>
<d>2.67</d>
<d>4</d>
<d>3</d>
<d>4.5</d>
<d>2</d>
<d>2.67</d>
<d>3.67</d>
<d>4</d>
<d>4.5</d>
<d>3.33</d>
<d>4</d>
<d>4</d>
<d>2.33</d>
<d>4</d>
<d>4</d>
<d>2.67</d>
<d>2.25</d>
<d>4.5</d>
</Subcolumn>
</YColumn>
<YColumn Width="100" Decimals="2" Subcolumns="1">
<Title>HA; RNAi (5d)</Title>
<Subcolumn>
<d>2.67</d>
<d>3.33</d>
<d>4</d>
<d>4</d>
<d>4</d>
<d>4.5</d>
<d>6</d>
<d>3</d>
<d>2.67</d>
<d>3.5</d>
<d>4</d>
<d>2.67</d>
<d>3</d>
<d>3.5</d>
<d>4</d>
<d>3</d>
<d>5</d>
<d>3.5</d>
<d>2.67</d>
<d>3</d>
<d>4.5</d>
<d>4.5</d>
<d>2.67</d>
<d>3.67</d>
<d>2.67</d>
<d>4.5</d>
<d>4.5</d>
<d>4</d>
<d>4</d>
<d>2.67</d>
<d>4</d>
<d>2.75</d>
<d>3.5</d>
<d>2</d>
<d>3</d>
<d>3.33</d>
<d>3.5</d>
<d>4.67</d>
<d>3.67</d>
<d>4</d>
<d>4</d>
<d>3.33</d>
<d>4.5</d>
<d>2.5</d>
<d>2.5</d>
</Subcolumn>
</YColumn>
<YColumn Width="92" Decimals="2" Subcolumns="1">
<Title><I>G80ts</I> (15d)</Title>
<Subcolumn>
<d>5.5</d>
<d></d>
<d>3.33</d>
<d>3</d>
<d>3</d>
<d>3.33</d>
<d>4</d>
<d>4</d>
<d>3.33</d>
<d>2</d>
<d>3.33</d>
<d>4.67</d>
<d>4</d>
<d>2.67</d>
<d>2</d>
<d>4.5</d>
<d>3</d>
<d>2</d>
<d>3.67</d>
<d>4.5</d>
<d>3</d>
<d>2.67</d>
<d>3.5</d>
<d>4.5</d>
<d>3</d>
<d>4.33</d>
<d>2.67</d>
<d>3.5</d>
<d>4</d>
<d></d>
<d>2.67</d>
<d>2.33</d>
<d>4</d>
<d>3</d>
<d>4.5</d>
<d>4.67</d>
<d>3</d>
<d>4.5</d>
<d>3</d>
<d></d>
<d>2.67</d>
<d>3.5</d>
<d>2</d>
<d>7</d>
<d>3.5</d>
<d>3.5</d>
</Subcolumn>
</YColumn>
<YColumn Width="120" Decimals="2" Subcolumns="1">
<Title><TextAlign align="Left"><I>RNAi; G80ts </I>(15d)</TextAlign></Title>
<Subcolumn>
<d>2.5</d>
<d>3</d>
<d>3.5</d>
<d>1.67</d>
<d>3</d>
<d>2</d>
<d>2.33</d>
<d>2.5</d>
<d>2.33</d>
<d>2.67</d>
<d>2</d>
<d>2.5</d>
<d>2</d>
<d>2.33</d>
<d>3</d>
<d>2</d>
<d>3.33</d>
<d>3.33</d>
<d>2.5</d>
<d>2</d>
<d>2.33</d>
<d>2.67</d>
<d>2.5</d>
<d>3</d>
<d>3.5</d>
<d>2</d>
<d>2.5</d>
<d>1.5</d>
<d>2.67</d>
<d>2</d>
<d>2</d>
<d>3.5</d>
<d>2.5</d>
<d>2.67</d>
<d>3</d>
<d>3.5</d>
<d>2.25</d>
<d>3</d>
<d>3.5</d>
<d>3.5</d>
<d>2.33</d>
<d>2.33</d>
<d>3</d>
<d>2.67</d>
<d>1.5</d>
</Subcolumn>
</YColumn>
</Table>
<Table ID="Table12" XFormat="none" TableType="OneWay" EVFormat="AsteriskAfterNumber">
<Title>Fig S1_NG4_CENPCRNAi_Rescue_CENPC_22degrees</Title>
<RowTitlesColumn Width="1">
<Subcolumn></Subcolumn>
</RowTitlesColumn>
<YColumn Width="92" Decimals="2" Subcolumns="1">
<Title><I>nanos-GAL4</I></Title>
<Subcolumn>
<d>22.01</d>
<d></d>
<d></d>
<d></d>
<d></d>
<d></d>
<d></d>
<d></d>
<d></d>
<d>40.42</d>
<d></d>
<d></d>
<d></d>
<d></d>
<d></d>
<d></d>
<d></d>
<d>44.47</d>
<d></d>
<d></d>
<d></d>
<d></d>
<d></d>
<d></d>
<d></d>
<d></d>
<d>22.42</d>
<d></d>
<d></d>
<d></d>
<d></d>
<d></d>
<d></d>
<d></d>
<d>24.36</d>
<d></d>
<d></d>
<d></d>
<d></d>
<d></d>
<d></d>
<d></d>
<d>37.94</d>
<d></d>
<d></d>
<d></d>
<d></d>
<d></d>
<d></d>
<d>32.43</d>
<d></d>
<d></d>
<d></d>
<d></d>
<d></d>
<d></d>
<d></d>
<d></d>
<d></d>
<d></d>
<d>40.46</d>
<d></d>
<d></d>
<d></d>
<d></d>
<d></d>
<d></d>
<d></d>
<d>42</d>
<d></d>
<d></d>
<d></d>
<d></d>
<d></d>
<d></d>
<d>47.24</d>
<d></d>
<d></d>
<d></d>
<d></d>
<d></d>
<d></d>
<d></d>
<d></d>
<d>34.3</d>
<d></d>
<d></d>
<d></d>
<d></d>
<d></d>
<d>37.87</d>
<d></d>
<d></d>
<d></d>
<d></d>
<d></d>
<d></d>
<d></d>
<d></d>
<d>30.07</d>
<d></d>
<d></d>
<d></d>
<d></d>
<d></d>
<d></d>
<d></d>
<d></d>
<d></d>
<d>51.7</d>
<d></d>
<d></d>
<d></d>
<d></d>
<d></d>
<d></d>
<d></d>
<d></d>
<d></d>
<d></d>
<d></d>
<d></d>
<d></d>
<d></d>
<d></d>
<d>18.73</d>
<d></d>
<d></d>
<d></d>
<d></d>
<d></d>
<d></d>
<d></d>
<d></d>
<d>32.64</d>
<d></d>
<d></d>
<d></d>
<d></d>
<d></d>
<d></d>
<d></d>
<d></d>
<d>29.86</d>
<d></d>
<d></d>
<d></d>
<d></d>
<d></d>
<d></d>
<d></d>
<d>29.43</d>
<d></d>
<d></d>
<d></d>
<d></d>
<d></d>
<d></d>
<d></d>
<d></d>
<d></d>
<d>33.14</d>
<d></d>
<d></d>
<d></d>
<d></d>
<d></d>
<d></d>
<d></d>
<d></d>
<d>23.23</d>
<d></d>
<d></d>
<d></d>
<d></d>
<d></d>
<d></d>
<d></d>
<d>47.74</d>
<d></d>
<d></d>
<d></d>
<d></d>
<d></d>
<d></d>
<d>43.54</d>
<d></d>
<d></d>
<d></d>
<d></d>
<d></d>
<d></d>
<d></d>
<d>33.32</d>
<d></d>
<d></d>
<d></d>
<d></d>
<d></d>
<d>19.7</d>
<d></d>
<d></d>
<d></d>
<d></d>
<d></d>
<d></d>
<d></d>
<d></d>
<d></d>
<d>31.64</d>
<d></d>
<d></d>
<d></d>
<d></d>
<d></d>
<d></d>
<d></d>
<d></d>
<d>30.85</d>
<d></d>
<d></d>
<d></d>
<d></d>
<d></d>
<d></d>
<d></d>
<d></d>
<d></d>
<d>35.2</d>
<d></d>
<d></d>
<d></d>
<d></d>
<d></d>
<d></d>
<d></d>
<d></d>
<d>36.02</d>
<d></d>
<d></d>
<d></d>
<d></d>
<d></d>
<d></d>
<d></d>
<d>46.35</d>
</Subcolumn>
</YColumn>
<YColumn Width="101" Decimals="2" Subcolumns="1">
<Title>CENP-C RNAi</Title>
<Subcolumn>
<d>2.73</d>
<d></d>
<d></d>
<d></d>
<d></d>
<d>5.88</d>
<d></d>
<d></d>
<d></d>
<d></d>
<d></d>
<d></d>
<d></d>
<d></d>
<d>15.24</d>
<d></d>
<d></d>
<d></d>
<d></d>
<d></d>
<d></d>
<d></d>
<d>18.76</d>
<d></d>
<d></d>
<d></d>
<d></d>
<d></d>
<d></d>
<d>8.8</d>
<d></d>
<d></d>
<d></d>
<d></d>
<d></d>
<d></d>
<d></d>
<d></d>
<d>20.26</d>
<d></d>
<d></d>
<d></d>
<d></d>
<d></d>
<d></d>
<d></d>
<d></d>
<d></d>
<d></d>
<d></d>
<d></d>
<d></d>
<d>6.62</d>
<d></d>
<d></d>
<d></d>
<d></d>
<d></d>
<d></d>
<d></d>
<d></d>
<d>16.55</d>
<d></d>
<d></d>
<d></d>
<d></d>
<d></d>
<d></d>
<d>5.66</d>
<d></d>
<d></d>
<d></d>
<d></d>
<d></d>
<d>13.41</d>
<d></d>
<d></d>
<d></d>
<d></d>
<d></d>
<d></d>
<d>10.87</d>
<d></d>
<d></d>
<d></d>
<d></d>
<d></d>
<d>16.45</d>
<d></d>
<d></d>
<d></d>
<d></d>
<d></d>
<d></d>
<d>6.76</d>
<d></d>
<d></d>
<d></d>
<d></d>
<d></d>
<d></d>
<d></d>
<d>17.18</d>
<d></d>
<d></d>
<d></d>
<d></d>
<d></d>
<d></d>
<d></d>
<d></d>
<d>6.36</d>
<d></d>
<d></d>
<d></d>
<d></d>
<d></d>
<d></d>
<d>33.85</d>
<d></d>
<d></d>
<d></d>
<d></d>
<d></d>
<d></d>
<d>20.55</d>
<d></d>
<d></d>
<d></d>
<d></d>
<d></d>
<d></d>
<d></d>
<d>31.58</d>
<d></d>
<d></d>
<d></d>
<d></d>
<d></d>
<d></d>
<d></d>
<d></d>
<d>20.14</d>
<d></d>
<d></d>
<d></d>
<d>8.86</d>
<d></d>
<d></d>
<d></d>
<d></d>
<d></d>
<d></d>
<d></d>
<d></d>
<d>29.84</d>
<d></d>
<d></d>
<d></d>
<d>1</d>
<d></d>
<d></d>
<d></d>
<d></d>
<d></d>
<d></d>
<d></d>
<d></d>
<d></d>
<d></d>
<d></d>
<d></d>
<d></d>
<d></d>
<d></d>
<d></d>
<d>22.62</d>
<d></d>
<d></d>
<d></d>
<d></d>
<d></d>
<d></d>
<d></d>
<d></d>
<d></d>
<d>11.41</d>
<d></d>
<d></d>
<d></d>
<d></d>
<d></d>
<d></d>
<d></d>
<d>5.59</d>
<d></d>
<d></d>
<d></d>
<d></d>
<d></d>
<d></d>
<d></d>
<d></d>
<d>9.09</d>
<d></d>
<d></d>
<d></d>
<d></d>
<d></d>
<d></d>
<d></d>
<d></d>
<d>10.06</d>
<d></d>
<d></d>
<d></d>
<d></d>
<d></d>
<d></d>
<d></d>
<d>7.48</d>
</Subcolumn>
</YColumn>
<YColumn Width="92" Decimals="2" Subcolumns="1">
<Title>HA; RNAi</Title>
<Subcolumn>
<d>13.71</d>
<d></d>
<d></d>
<d></d>
<d></d>
<d></d>
<d></d>
<d></d>
<d>24.94</d>
<d></d>
<d></d>
<d></d>
<d></d>
<d></d>
<d></d>
<d></d>
<d></d>
<d></d>
<d>19.63</d>
<d></d>
<d></d>
<d></d>
<d></d>
<d></d>
<d></d>
<d></d>
<d>42.15</d>
<d></d>
<d></d>
<d></d>
<d></d>
<d></d>
<d></d>
<d>48.48</d>
<d></d>
<d></d>
<d></d>
<d></d>
<d></d>
<d></d>
<d>20.05</d>
<d></d>
<d></d>
<d></d>
<d></d>
<d></d>
<d></d>
<d></d>
<d>23.22</d>
<d></d>
<d></d>
<d></d>
<d></d>
<d></d>
<d></d>
<d></d>
<d></d>
<d></d>
<d>25.97</d>
<d></d>
<d></d>
<d></d>
<d></d>
<d></d>
<d></d>
<d>7.76</d>
<d></d>
<d></d>
<d></d>
<d></d>
<d></d>
<d></d>
<d></d>
<d>22.35</d>
<d></d>
<d></d>
<d></d>
<d></d>
<d>23.51</d>
<d></d>
<d></d>
<d></d>
<d></d>
<d></d>
<d></d>
<d>22.87</d>
<d></d>
<d></d>
<d></d>
<d></d>
<d></d>
<d></d>
<d></d>
<d>40.48</d>
<d></d>
<d></d>
<d></d>
<d></d>
<d></d>
<d></d>
<d></d>
<d>18.58</d>
<d></d>
<d></d>
<d></d>
<d></d>
<d></d>
<d></d>
<d>32.67</d>
<d></d>
<d></d>
<d></d>
<d></d>
<d></d>
<d></d>
<d></d>
<d></d>
<d>45.61</d>
<d></d>
<d></d>
<d></d>
<d></d>
<d></d>
<d></d>
<d></d>
<d></d>
<d>25.43</d>
<d></d>
<d></d>
<d></d>
<d></d>
<d></d>
<d></d>
<d>53.19</d>
<d></d>
<d></d>
<d></d>
<d></d>
<d></d>
<d></d>
<d></d>
<d></d>
<d>26.67</d>
<d></d>
<d></d>
<d></d>
<d></d>
<d></d>
<d></d>
<d></d>
<d></d>
<d>18.64</d>
<d></d>
<d></d>
<d></d>
<d></d>
<d></d>
<d></d>
<d>29.51</d>
<d></d>
<d></d>
<d></d>
<d></d>
<d></d>
<d></d>
<d>27.07</d>
<d></d>
<d></d>
<d></d>
<d></d>
<d></d>
<d></d>
<d></d>
<d></d>
<d>25.05</d>
<d></d>
<d></d>
<d></d>
<d></d>
<d></d>
<d></d>
<d>33.14</d>
<d></d>
<d></d>
<d></d>
<d></d>
<d></d>
<d></d>
<d></d>
<d></d>
<d>27.62</d>
<d></d>
<d></d>
<d></d>
<d></d>
<d></d>
<d></d>
<d>46.02</d>
<d></d>
<d></d>
<d></d>
<d></d>
<d></d>
<d>25.18</d>
<d></d>
<d></d>
<d></d>
<d></d>
<d></d>
<d></d>
<d></d>
<d></d>
<d>43.27</d>
<d></d>
<d></d>
<d></d>
<d></d>
<d></d>
<d></d>
<d></d>
<d></d>
<d>49.44</d>
<d></d>
<d></d>
<d></d>
<d></d>
<d></d>
<d></d>
<d></d>
<d></d>
<d>22.51</d>
</Subcolumn>
</YColumn>
</Table>
<Table ID="Table13" XFormat="none" TableType="OneWay" EVFormat="AsteriskAfterNumber">
<Title>Fig S1_HACENPC_CENPC_25degrees</Title>
<RowTitlesColumn Width="1">
<Subcolumn></Subcolumn>
</RowTitlesColumn>
<YColumn Width="92" Decimals="2" Subcolumns="1">
<Title><I>nanos-GAL4</I></Title>
<Subcolumn>
<d>51.57</d>
<d></d>
<d></d>
<d></d>
<d></d>
<d></d>
<d></d>
<d></d>
<d>45.29</d>
<d></d>
<d></d>
<d></d>
<d></d>
<d></d>
<d></d>
<d></d>
<d>41.71</d>
<d></d>
<d></d>
<d></d>
<d></d>
<d></d>
<d></d>
<d></d>
<d>39.8</d>
<d></d>
<d></d>
<d></d>
<d></d>
<d></d>
<d>18.04</d>
<d></d>
<d></d>
<d></d>
<d></d>
<d></d>
<d></d>
<d></d>
<d>40.66</d>
<d></d>
<d></d>
<d></d>
<d></d>
<d></d>
<d></d>
<d>29.45</d>
<d></d>
<d></d>
<d></d>
<d></d>
<d></d>
<d>25.32</d>
<d></d>
<d></d>
<d></d>
<d></d>
<d></d>
<d></d>
<d></d>
<d>44.29</d>
<d></d>
<d></d>
<d></d>
<d></d>
<d></d>
<d></d>
<d></d>
<d>57.13</d>
<d></d>
<d></d>
<d></d>
<d></d>
<d></d>
<d>44.72</d>
<d>35.95</d>
<d></d>
<d></d>
<d></d>
<d></d>
<d></d>
<d></d>
<d>14.07</d>
<d></d>
<d></d>
<d></d>
<d></d>
<d></d>
<d></d>
<d></d>
<d>22.9</d>
<d></d>
<d></d>
<d></d>
<d></d>
<d></d>
<d>19</d>
<d></d>
<d></d>
<d></d>
<d></d>
<d></d>
<d></d>
<d></d>
<d></d>
<d></d>
<d>32.99</d>
<d></d>
<d></d>
<d></d>
<d></d>
<d></d>
<d></d>
<d>22.73</d>
<d></d>
<d></d>
<d></d>
<d></d>
<d></d>
<d></d>
<d>27.48</d>
<d></d>
<d></d>
<d></d>
<d></d>
<d></d>
<d></d>
<d>18.93</d>
<d></d>
<d></d>
<d></d>
<d></d>
<d></d>
<d>25.01</d>
<d></d>
<d></d>
<d></d>
<d></d>
<d></d>
<d></d>
<d>21.18</d>
<d></d>
<d></d>
<d></d>
<d></d>
<d></d>
<d>22.74</d>
</Subcolumn>
</YColumn>
<YColumn Width="92" Decimals="2" Subcolumns="1">
<Title>HA-CENPC</Title>
<Subcolumn>
<d>65.38</d>
<d></d>
<d></d>
<d></d>
<d></d>
<d></d>
<d></d>
<d></d>
<d></d>
<d>74.03</d>
<d></d>
<d></d>
<d></d>
<d></d>
<d></d>
<d></d>
<d>46.9</d>
<d></d>
<d></d>
<d></d>
<d></d>
<d></d>
<d></d>
<d></d>
<d></d>
<d></d>
<d></d>
<d></d>
<d>43.18</d>
<d></d>
<d></d>
<d></d>
<d></d>
<d></d>
<d></d>
<d></d>
<d>46.1</d>
<d></d>
<d></d>
<d></d>
<d></d>
<d></d>
<d></d>
<d></d>
<d></d>
<d>46.12</d>
<d></d>
<d></d>
<d></d>
<d></d>
<d></d>
<d></d>
<d>69.35</d>
<d></d>
<d></d>
<d></d>
<d></d>
<d></d>
<d>94.15</d>
<d></d>
<d></d>
<d></d>
<d></d>
<d></d>
<d></d>
<d>44.47</d>
<d></d>
<d></d>
<d></d>
<d></d>
<d></d>
<d></d>
<d></d>
<d>35.95</d>
<d></d>
<d></d>
<d></d>
<d></d>
<d></d>
<d></d>
<d></d>
<d>69.89</d>
<d>47.23</d>
<d></d>
<d></d>
<d></d>
<d></d>
<d></d>
<d></d>
<d></d>
<d>87.88</d>
<d></d>
<d></d>
<d></d>
<d></d>
<d></d>
<d></d>
<d></d>
<d></d>
<d></d>
<d></d>
<d></d>
<d>64.06</d>
<d></d>
<d></d>
<d></d>
<d></d>
<d></d>
<d></d>
<d>30.06</d>
<d></d>
<d></d>
<d></d>
<d></d>
<d></d>
<d></d>
<d>28.47</d>
<d></d>
<d></d>
<d></d>
<d></d>
<d></d>
<d></d>
<d></d>
<d>30.85</d>
<d></d>
<d></d>
<d></d>
<d></d>
<d></d>
<d></d>
<d></d>
<d>33.45</d>
<d></d>
<d></d>
<d></d>
<d></d>
<d></d>
<d></d>
<d></d>
<d>32.78</d>
<d></d>
<d></d>
<d></d>
<d></d>
<d></d>
<d></d>
<d></d>
<d>30.17</d>
</Subcolumn>
</YColumn>
</Table>
<Table ID="Table14" XFormat="none" TableType="OneWay" EVFormat="AsteriskAfterNumber">
<Title>Fig S2_CENPCRNAi_CAL1</Title>
<RowTitlesColumn Width="1">
<Subcolumn></Subcolumn>
</RowTitlesColumn>
<YColumn Width="92" Decimals="2" Subcolumns="1">
<Title><I>nanos-GAL4</I></Title>
<Subcolumn>
<d>13.73</d>
<d></d>
<d></d>
<d></d>
<d></d>
<d>6.38</d>
<d></d>
<d></d>
<d></d>
<d></d>
<d></d>
<d></d>
<d>9.51</d>
<d></d>
<d></d>
<d></d>
<d></d>
<d></d>
<d></d>
<d></d>
<d>14.98</d>
<d></d>
<d></d>
<d></d>
<d></d>
<d>7.45</d>
<d></d>
<d></d>
<d></d>
<d></d>
<d></d>
<d></d>
<d>15.55</d>
<d></d>
<d></d>
<d></d>
<d></d>
<d></d>
<d></d>
<d>20.01</d>
<d></d>
<d></d>
<d></d>
<d></d>
<d></d>
<d></d>
<d>21.88</d>
<d></d>
<d></d>
<d></d>
<d></d>
<d></d>
<d></d>
<d></d>
<d></d>
<d>13.98</d>
<d></d>
<d></d>
<d></d>
<d></d>
<d></d>
<d></d>
<d>10.67</d>
<d></d>
<d></d>
<d></d>
<d></d>
<d></d>
<d>15.53</d>
<d></d>
<d></d>
<d></d>
<d></d>
<d></d>
<d></d>
<d></d>
<d></d>
<d>33.93</d>
<d></d>
<d></d>
<d></d>
<d></d>
<d>6.69</d>
<d></d>
<d></d>
<d></d>
<d></d>
<d></d>
<d>8.09</d>
<d></d>
<d></d>
<d></d>
<d></d>
<d></d>
<d></d>
<d></d>
<d></d>
<d>24.78</d>
<d></d>
<d></d>
<d></d>
<d></d>
<d></d>
<d></d>
<d></d>
<d>16.59</d>
<d></d>
<d></d>
<d></d>
<d></d>
<d></d>
<d></d>
<d>4.75</d>
<d></d>
<d></d>
<d></d>
<d></d>
<d></d>
<d>19.29</d>
<d></d>
<d></d>
<d></d>
<d></d>
<d>9.75</d>
<d></d>
<d></d>
<d></d>
<d></d>
<d></d>
<d></d>
<d>21.29</d>
<d></d>
<d></d>
<d></d>
<d></d>
<d></d>
<d></d>
<d>20.99</d>
<d></d>
<d></d>
<d></d>
<d></d>
<d></d>
<d></d>
<d></d>
<d>34.28</d>
<d></d>
<d></d>
<d></d>
<d></d>
<d></d>
<d></d>
<d>12.55</d>
<d></d>
<d></d>
<d></d>
<d></d>
<d></d>
<d></d>
<d>18.84</d>
<d></d>
<d></d>
<d></d>
<d></d>
<d></d>
<d>9.48</d>
<d></d>
<d></d>
<d></d>
<d></d>
<d>11.93</d>
<d></d>
<d></d>
<d></d>
<d></d>
<d></d>
<d></d>
<d></d>
<d>14.7</d>
<d></d>
<d></d>
<d></d>
<d></d>
<d></d>
<d></d>
<d></d>
<d></d>
<d>33.68</d>
<d></d>
<d></d>
<d></d>
<d></d>
<d></d>
<d></d>
<d>12.19</d>
<d></d>
<d></d>
<d></d>
<d></d>
<d></d>
<d></d>
<d></d>
<d>16.89</d>
</Subcolumn>
</YColumn>
<YColumn Width="101" Decimals="2" Subcolumns="1">
<Title>CENP-C RNAi</Title>
<Subcolumn>
<d>3.55</d>
<d></d>
<d></d>
<d></d>
<d></d>
<d></d>
<d>5.52</d>
<d></d>
<d></d>
<d></d>
<d></d>
<d>9.03</d>
<d></d>
<d></d>
<d></d>
<d></d>
<d></d>
<d></d>
<d></d>
<d>18.16</d>
<d></d>
<d></d>
<d></d>
<d>7.33</d>
<d></d>
<d></d>
<d></d>
<d></d>
<d></d>
<d></d>
<d>11.51</d>
<d></d>
<d></d>
<d></d>
<d></d>
<d></d>
<d>3.63</d>
<d></d>
<d></d>
<d></d>
<d></d>
<d>7.4</d>
<d></d>
<d></d>
<d></d>
<d></d>
<d></d>
<d></d>
<d></d>
<d></d>
<d>10.14</d>
<d></d>
<d></d>
<d></d>
<d></d>
<d></d>
<d></d>
<d>6.44</d>
<d></d>
<d></d>
<d></d>
<d></d>
<d></d>
<d>21.33</d>
<d></d>
<d></d>
<d></d>
<d></d>
<d></d>
<d>5.26</d>
<d></d>
<d></d>
<d></d>
<d></d>
<d></d>
<d>5.27</d>
<d></d>
<d></d>
<d></d>
<d></d>
<d></d>
<d>12.13</d>
<d></d>
<d></d>
<d></d>
<d></d>
<d>5.56</d>
<d></d>
<d></d>
<d></d>
<d></d>
<d></d>
<d></d>
<d>5.59</d>
<d></d>
<d></d>
<d></d>
<d></d>
<d></d>
<d>17.39</d>
<d></d>
<d></d>
<d></d>
<d></d>
<d></d>
<d>11.18</d>
<d></d>
<d></d>
<d></d>
<d></d>
<d></d>
<d>11.98</d>
<d></d>
<d></d>
<d></d>
<d></d>
<d></d>
<d></d>
<d></d>
<d></d>
<d>8.12</d>
<d></d>
<d></d>
<d></d>
<d>3.8</d>
<d></d>
<d></d>
<d></d>
<d></d>
<d></d>
<d></d>
<d>12.35</d>
<d></d>
<d></d>
<d></d>
<d></d>
<d></d>
<d>10.06</d>
<d></d>
<d></d>
<d></d>
<d></d>
<d></d>
<d></d>
<d>10.1</d>
<d></d>
<d></d>
<d></d>
<d></d>
<d></d>
<d></d>
<d>10.57</d>
<d></d>
<d></d>
<d></d>
<d></d>
<d>16.03</d>
<d></d>
<d></d>
<d></d>
<d></d>
<d></d>
<d>6.06</d>
<d></d>
<d></d>
<d></d>
<d></d>
<d></d>
<d>11.97</d>
<d></d>
<d></d>
<d></d>
<d></d>
<d>6.19</d>
</Subcolumn>
</YColumn>
</Table>
<Table ID="Table15" XFormat="none" TableType="OneWay" EVFormat="AsteriskAfterNumber">
<Title>Fig S2_bamGAL4CENPCRNAi_CENPC</Title>
<RowTitlesColumn Width="1">
<Subcolumn></Subcolumn>
</RowTitlesColumn>
<YColumn Width="92" Decimals="2" Subcolumns="1">
<Title><I>bam-GAL4</I></Title>
<Subcolumn>
<d>31.05</d>
<d></d>
<d></d>
<d></d>
<d></d>
<d>25.76</d>
<d></d>
<d></d>
<d></d>
<d></d>
<d></d>
<d>20.54</d>
<d></d>
<d></d>
<d></d>
<d></d>
<d>16.08</d>
<d></d>
<d></d>
<d></d>
<d></d>
<d></d>
<d></d>
<d></d>
<d></d>
<d></d>
<d></d>
<d>15.58</d>
<d></d>
<d></d>
<d></d>
<d></d>
<d></d>
<d></d>
<d></d>
<d>20.2</d>
<d></d>
<d></d>
<d></d>
<d></d>
<d>24.02</d>
<d></d>
<d></d>
<d></d>
<d></d>
<d></d>
<d></d>
<d>26.26</d>
<d></d>
<d></d>
<d></d>
<d></d>
<d></d>
<d>34.9</d>
<d></d>
<d></d>
<d></d>
<d></d>
<d></d>
<d></d>
<d></d>
<d>30.59</d>
<d></d>
<d></d>
<d></d>
<d></d>
<d></d>
<d></d>
<d>31.57</d>
<d></d>
<d></d>
<d></d>
<d></d>
<d>25.11</d>
<d></d>
<d></d>
<d></d>
<d>23.07</d>
<d></d>
<d></d>
<d></d>
<d></d>
<d></d>
<d></d>
<d>22.82</d>
<d></d>
<d></d>
<d></d>
<d></d>
<d>15.44</d>
<d></d>
<d></d>
<d></d>
<d></d>
<d></d>
<d></d>
<d>35.88</d>
<d></d>
<d></d>
<d></d>
<d>16.41</d>
<d></d>
<d></d>
<d></d>
<d></d>
<d></d>
<d>18.66</d>
<d></d>
<d></d>
<d></d>
<d></d>
<d></d>
<d></d>
<d></d>
<d></d>
<d>17.94</d>
<d></d>
<d></d>
<d></d>
<d></d>
<d></d>
<d></d>
<d>34.22</d>
</Subcolumn>
</YColumn>
<YColumn Width="101" Decimals="2" Subcolumns="1">
<Title>CENP-C RNAi</Title>
<Subcolumn>
<d>9.14</d>
<d></d>
<d></d>
<d></d>
<d></d>
<d></d>
<d></d>
<d></d>
<d>23.84</d>
<d></d>
<d></d>
<d></d>
<d></d>
<d></d>
<d></d>
<d></d>
<d></d>
<d></d>
<d></d>
<d></d>
<d>25.78</d>
<d></d>
<d></d>
<d></d>
<d>11.92</d>
<d></d>
<d></d>
<d></d>
<d></d>
<d></d>
<d></d>
<d></d>
<d></d>
<d></d>
<d></d>
<d></d>
<d>13.88</d>
<d></d>
<d></d>
<d></d>
<d></d>
<d></d>
<d></d>
<d></d>
<d></d>
<d></d>
<d></d>
<d>7.4</d>
<d></d>
<d></d>
<d></d>
<d></d>
<d></d>
<d></d>
<d></d>
<d>6.92</d>
<d></d>
<d></d>
<d></d>
<d></d>
<d></d>
<d></d>
<d>28.63</d>
<d></d>
<d></d>
<d></d>
<d></d>
<d></d>
<d></d>
<d></d>
<d>7.76</d>
<d></d>
<d></d>
<d></d>
<d></d>
<d></d>
<d></d>
<d>21.39</d>
<d></d>
<d></d>
<d></d>
<d></d>
<d></d>
<d></d>
<d>16.15</d>
<d></d>
<d></d>
<d></d>
<d></d>
<d></d>
<d></d>
<d></d>
<d></d>
<d></d>
<d>25.02</d>
<d></d>
<d></d>
<d></d>
<d></d>
<d></d>
<d></d>
<d></d>
<d>20.19</d>
<d></d>
<d></d>
<d></d>
<d></d>
<d></d>
<d></d>
<d></d>
<d></d>
<d></d>
<d>5.33</d>
<d></d>
<d></d>
<d></d>
<d></d>
<d></d>
<d></d>
<d></d>
<d>17.49</d>
<d></d>
<d></d>
<d></d>
<d></d>
<d></d>
<d></d>
<d>10.4</d>
<d></d>
<d></d>
<d></d>
<d></d>
<d></d>
<d></d>
<d></d>
<d></d>
<d></d>
<d>8.25</d>
<d></d>
<d></d>
<d></d>
<d></d>
<d></d>
<d>6.36</d>
<d></d>
<d></d>
<d></d>
<d></d>
<d></d>
<d></d>
<d></d>
<d></d>
<d>18.77</d>
<d></d>
<d></d>
<d></d>
<d></d>
<d></d>
<d></d>
<d></d>
<d>36.22</d>
<d></d>
<d></d>
<d></d>
<d>12.41</d>
</Subcolumn>
</YColumn>
</Table>
<Table ID="Table16" XFormat="none" TableType="OneWay" EVFormat="AsteriskAfterNumber">
<Title>Fig S2_bamGAL4CENPCRNAi_CID</Title>
<RowTitlesColumn Width="1">
<Subcolumn></Subcolumn>
</RowTitlesColumn>
<YColumn Width="92" Decimals="2" Subcolumns="1">
<Title><I>bam-GAL4</I></Title>
<Subcolumn>
<d>17.46</d>
<d></d>
<d></d>
<d></d>
<d></d>
<d></d>
<d></d>
<d></d>
<d></d>
<d>16.47</d>
<d></d>
<d></d>
<d></d>
<d></d>
<d></d>
<d>13.08</d>
<d></d>
<d></d>
<d></d>
<d></d>
<d></d>
<d></d>
<d></d>
<d>25.83</d>
<d></d>
<d></d>
<d></d>
<d></d>
<d></d>
<d></d>
<d></d>
<d></d>
<d></d>
<d></d>
<d>32.02</d>
<d></d>
<d></d>
<d></d>
<d></d>
<d></d>
<d></d>
<d>27.52</d>
<d></d>
<d></d>
<d></d>
<d></d>
<d></d>
<d></d>
<d></d>
<d>19.12</d>
<d></d>
<d></d>
<d></d>
<d></d>
<d></d>
<d></d>
<d></d>
<d></d>
<d>17.28</d>
<d></d>
<d></d>
<d></d>
<d></d>
<d>25.85</d>
<d></d>
<d></d>
<d></d>
<d></d>
<d></d>
<d></d>
<d></d>
<d></d>
<d>16.22</d>
<d></d>
<d></d>
<d>11.11</d>
<d></d>
<d></d>
<d></d>
<d></d>
<d></d>
<d></d>
<d></d>
<d></d>
<d></d>
<d></d>
<d></d>
<d>37.53</d>
<d></d>
<d></d>
<d></d>
<d></d>
<d></d>
<d></d>
<d></d>
<d></d>
<d></d>
<d>18.97</d>
<d></d>
<d></d>
<d></d>
<d></d>
<d></d>
<d>18.22</d>
<d></d>
<d></d>
<d></d>
<d></d>
<d>12.57</d>
<d></d>
<d></d>
<d></d>
<d></d>
<d></d>
<d></d>
<d></d>
<d>13.81</d>
<d></d>
<d></d>
<d></d>
<d></d>
<d></d>
<d></d>
<d></d>
<d></d>
<d></d>
<d></d>
<d></d>
<d></d>
<d></d>
<d></d>
<d></d>
<d></d>
<d></d>
<d></d>
<d></d>
<d></d>
<d>19.18</d>
<d></d>
<d></d>
<d></d>
<d></d>
<d></d>
<d></d>
<d></d>
<d></d>
<d>20.44</d>
<d></d>
<d></d>
<d></d>
<d></d>
<d></d>
<d></d>
<d></d>
<d></d>
<d></d>
<d></d>
<d></d>
<d></d>
<d></d>
<d>32.1</d>
<d></d>
<d></d>
<d></d>
<d></d>
<d></d>
<d>14.96</d>
</Subcolumn>
</YColumn>
<YColumn Width="101" Decimals="2" Subcolumns="1">
<Title>CENP-C RNAi</Title>
<Subcolumn>
<d>12.36</d>
<d></d>
<d></d>
<d></d>
<d></d>
<d></d>
<d></d>
<d></d>
<d>18.11</d>
<d></d>
<d></d>
<d></d>
<d></d>
<d></d>
<d></d>
<d>13.97</d>
<d></d>
<d></d>
<d></d>
<d></d>
<d></d>
<d></d>
<d>14.88</d>
<d></d>
<d></d>
<d></d>
<d></d>
<d></d>
<d></d>
<d></d>
<d></d>
<d>19.02</d>
<d></d>
<d></d>
<d></d>
<d></d>
<d></d>
<d></d>
<d>24.76</d>
<d></d>
<d></d>
<d></d>
<d></d>
<d></d>
<d></d>
<d>21.98</d>
<d></d>
<d></d>
<d></d>
<d></d>
<d></d>
<d></d>
<d></d>
<d>5.62</d>
<d></d>
<d></d>
<d></d>
<d></d>
<d></d>
<d></d>
<d></d>
<d></d>
<d></d>
<d></d>
<d></d>
<d></d>
<d></d>
<d></d>
<d>22.77</d>
<d></d>
<d></d>
<d></d>
<d></d>
<d></d>
<d></d>
<d></d>
<d>35.23</d>
<d></d>
<d></d>
<d></d>
<d></d>
<d></d>
<d></d>
<d></d>
<d></d>
<d></d>
<d>19.35</d>
<d></d>
<d></d>
<d></d>
<d></d>
<d></d>
<d></d>
<d>42.09</d>
<d></d>
<d></d>
<d></d>
<d></d>
<d></d>
<d></d>
<d>17.95</d>
<d></d>
<d></d>
<d></d>
<d></d>
<d></d>
<d>15.34</d>
<d></d>
<d></d>
<d></d>
<d></d>
<d></d>
<d></d>
<d>18.47</d>
<d></d>
<d></d>
<d></d>
<d></d>
<d></d>
<d></d>
<d></d>
<d></d>
<d></d>
<d></d>
<d></d>
<d></d>
<d></d>
<d>16.09</d>
<d></d>
<d></d>
<d></d>
<d></d>
<d>16.09</d>
<d></d>
<d></d>
<d></d>
<d></d>
<d></d>
<d></d>
<d></d>
<d></d>
<d></d>
<d></d>
<d>20.05</d>
<d></d>
<d></d>
<d></d>
<d></d>
<d></d>
<d></d>
<d>8.88</d>
<d></d>
<d></d>
<d></d>
<d></d>
<d></d>
<d></d>
<d></d>
<d></d>
<d>24.64</d>
</Subcolumn>
</YColumn>
</Table>
<Table ID="Table17" XFormat="none" TableType="OneWay" EVFormat="AsteriskAfterNumber">
<Title>Fig S3_CENPCRNAi_GSC_CB_CID</Title>
<RowTitlesColumn Width="1">
<Subcolumn></Subcolumn>
</RowTitlesColumn>
<YColumn Width="122" Decimals="2" Subcolumns="1">
<Title><I>nanos-GAL4</I> GSC</Title>
<Subcolumn>
<d>10.66</d>
<d></d>
<d></d>
<d></d>
<d></d>
<d></d>
<d></d>
<d>12.73</d>
<d></d>
<d></d>
<d></d>
<d></d>
<d></d>
<d></d>
<d></d>
<d>17.27</d>
<d></d>
<d></d>
<d></d>
<d></d>
<d></d>
<d></d>
<d></d>
<d>19.45</d>
<d></d>
<d></d>
<d></d>
<d></d>
<d></d>
<d></d>
<d>17.09</d>
<d></d>
<d></d>
<d></d>
<d></d>
<d></d>
<d>23.94</d>
<d></d>
<d></d>
<d></d>
<d></d>
<d>17.64</d>
<d></d>
<d></d>
<d></d>
<d></d>
<d>24.2</d>
<d></d>
<d></d>
<d></d>
<d></d>
<d></d>
<d></d>
<d></d>
<d></d>
<d></d>
<d></d>
<d>18.98</d>
<d></d>
<d></d>
<d></d>
<d></d>
<d></d>
<d></d>
<d></d>
<d>15.53</d>
<d></d>
<d></d>
<d></d>
<d></d>
<d></d>
<d>20.01</d>
<d></d>
<d></d>
<d></d>
<d></d>
<d></d>
<d>17.13</d>
<d></d>
<d></d>
<d></d>
<d></d>
<d>17.7</d>
<d></d>
<d></d>
<d></d>
<d></d>
<d></d>
<d></d>
<d></d>
<d></d>
<d>8.58</d>
<d></d>
<d></d>
<d></d>
<d>8.94</d>
<d></d>
<d></d>
<d></d>
<d></d>
<d>19.99</d>
<d></d>
<d></d>
<d></d>
<d></d>
<d>18.62</d>
<d></d>
<d></d>
<d></d>
<d></d>
<d></d>
<d></d>
<d></d>
<d></d>
<d>14.16</d>
<d></d>
<d></d>
<d></d>
<d></d>
<d></d>
<d></d>
<d>11.57</d>
<d></d>
<d></d>
<d></d>
<d></d>
<d></d>
<d></d>
<d></d>
<d></d>
<d></d>
<d>20.84</d>
<d></d>
<d></d>
<d></d>
<d></d>
<d></d>
<d></d>
<d>13.37</d>
<d></d>
<d></d>
<d></d>
<d></d>
<d></d>
<d></d>
<d></d>
<d>17.55</d>
<d></d>
<d></d>
<d></d>
<d>19.01</d>
<d></d>
<d></d>
<d></d>
<d></d>
<d></d>
<d></d>
<d>20.35</d>
<d></d>
<d></d>
<d></d>
<d></d>
<d></d>
<d></d>
<d>15.18</d>
<d></d>
<d></d>
<d></d>
<d></d>
<d></d>
<d></d>
<d></d>
<d></d>
<d></d>
<d></d>
<d>11.5</d>
<d></d>
<d></d>
<d></d>
<d></d>
<d></d>
<d></d>
<d></d>
<d></d>
<d>11.74</d>
<d></d>
<d></d>
<d></d>
<d></d>
<d></d>
<d></d>
<d>16.87</d>
<d></d>
<d></d>
<d>7.54</d>
<d></d>
<d></d>
<d></d>
<d></d>
<d></d>
<d></d>
<d></d>
<d></d>
<d></d>
<d></d>
<d></d>
<d>13.72</d>
<d></d>
<d></d>
<d></d>
<d></d>
<d></d>
<d></d>
<d></d>
<d>11.89</d>
<d></d>
<d></d>
<d></d>
<d></d>
<d>21.3</d>
<d></d>
<d></d>
<d></d>
<d>7.78</d>
<d></d>
<d></d>
<d></d>
<d></d>
<d></d>
<d></d>
<d></d>
<d></d>
<d>12.06</d>
<d></d>
<d></d>
<d></d>
<d></d>
<d></d>
<d>23.46</d>
<d></d>
<d></d>
<d></d>
<d></d>
<d></d>
<d></d>
<d></d>
<d></d>
<d></d>
<d>19.49</d>
<d></d>
<d></d>
<d></d>
<d></d>
<d></d>
<d></d>
<d>12.42</d>
<d></d>
<d></d>
<d></d>
<d></d>
<d>7.29</d>
<d></d>
<d></d>
<d>15.87</d>
<d></d>
<d></d>
<d></d>
<d></d>
<d></d>
<d>19.4</d>
</Subcolumn>
</YColumn>
<YColumn Width="112" Decimals="2" Subcolumns="1">
<Title><I>nanos-GAL4 </I>CB</Title>
<Subcolumn>
<d>14.93</d>
<d></d>
<d></d>
<d></d>
<d></d>
<d></d>
<d></d>
<d></d>
<d></d>
<d>8.59</d>
<d></d>
<d></d>
<d></d>
<d></d>
<d></d>
<d>15.72</d>
<d></d>
<d></d>
<d></d>
<d>10.41</d>
<d></d>
<d></d>
<d></d>
<d></d>
<d></d>
<d></d>
<d></d>
<d></d>
<d></d>
<d>13.42</d>
<d></d>
<d></d>
<d>28.56</d>
<d></d>
<d></d>
<d></d>
<d></d>
<d></d>
<d></d>
<d></d>
<d>16.39</d>
<d></d>
<d></d>
<d></d>
<d></d>
<d></d>
<d></d>
<d></d>
<d></d>
<d>14.36</d>
<d></d>
<d></d>
<d></d>
<d></d>
<d></d>
<d>22.11</d>
<d></d>
<d></d>
<d></d>
<d></d>
<d></d>
<d>16.66</d>
<d></d>
<d></d>
<d></d>
<d></d>
<d></d>
<d></d>
<d></d>
<d></d>
<d></d>
<d>25.25</d>
<d></d>
<d></d>
<d></d>
<d></d>
<d>22.26</d>
<d></d>
<d></d>
<d></d>
<d></d>
<d></d>
<d></d>
<d></d>
<d>10.11</d>
<d></d>
<d></d>
<d></d>
<d></d>
<d></d>
<d>12.72</d>
<d></d>
<d></d>
<d>11.45</d>
<d></d>
<d></d>
<d></d>
<d></d>
<d></d>
<d>17.4</d>
<d></d>
<d></d>
<d></d>
<d></d>
<d></d>
<d></d>
<d>10.47</d>
<d></d>
<d></d>
<d></d>
<d>14.9</d>
<d></d>
<d></d>
<d></d>
<d></d>
<d></d>
<d></d>
<d></d>
<d></d>
<d></d>
<d>10.17</d>
<d></d>
<d></d>
<d></d>
<d>15.31</d>
<d></d>
<d></d>
<d></d>
<d></d>
<d></d>
<d></d>
<d></d>
<d></d>
<d></d>
<d>15.69</d>
<d></d>
<d></d>
<d></d>
<d></d>
<d></d>
<d></d>
<d></d>
<d></d>
<d>18.75</d>
<d></d>
<d></d>
<d></d>
<d></d>
<d></d>
<d>15.81</d>
<d></d>
<d></d>
<d></d>
<d></d>
<d></d>
<d></d>
<d></d>
<d></d>
<d></d>
<d>12.15</d>
<d></d>
<d></d>
<d></d>
<d></d>
<d></d>
<d></d>
<d>10.76</d>
<d></d>
<d></d>
<d></d>
<d></d>
<d></d>
<d></d>
<d>7.32</d>
<d></d>
<d></d>
<d></d>
<d></d>
<d></d>
<d></d>
<d></d>
<d></d>
<d></d>
<d></d>
<d>10.91</d>
<d></d>
<d></d>
<d></d>
<d></d>
<d></d>
<d>16.17</d>
<d></d>
<d></d>
<d></d>
<d></d>
<d></d>
<d></d>
<d>12.96</d>
<d></d>
<d></d>
<d></d>
<d></d>
<d></d>
<d></d>
<d></d>
<d></d>
<d>10.29</d>
<d></d>
<d></d>
<d>13.77</d>
<d></d>
<d></d>
<d></d>
<d></d>
<d></d>
<d></d>
<d></d>
<d></d>
<d></d>
<d>13.94</d>
<d></d>
<d></d>
<d></d>
<d></d>
<d></d>
<d></d>
<d></d>
<d>14.22</d>
<d></d>
<d></d>
<d></d>
<d></d>
<d>11.22</d>
<d></d>
<d></d>
<d></d>
<d></d>
<d></d>
<d></d>
<d></d>
<d>13.32</d>
<d></d>
<d></d>
<d></d>
<d></d>
<d>16.32</d>
<d></d>
<d></d>
<d></d>
<d></d>
<d></d>
<d></d>
<d></d>
<d>7.8</d>
<d></d>
<d></d>
<d></d>
<d></d>
<d></d>
<d>5.07</d>
<d></d>
<d></d>
<d>13.24</d>
<d></d>
<d></d>
<d></d>
<d>11.69</d>
</Subcolumn>
</YColumn>
<YColumn Width="133" Decimals="2" Subcolumns="1">
<Title>CENP-C RNAi GSC</Title>
<Subcolumn>
<d>33.43</d>
<d></d>
<d></d>
<d></d>
<d></d>
<d></d>
<d>19.83</d>
<d></d>
<d></d>
<d></d>
<d></d>
<d></d>
<d></d>
<d></d>
<d>25.27</d>
<d></d>
<d></d>
<d></d>
<d></d>
<d></d>
<d></d>
<d></d>
<d>21.72</d>
<d></d>
<d></d>
<d></d>
<d></d>
<d></d>
<d></d>
<d></d>
<d>14.93</d>
<d></d>
<d></d>
<d></d>
<d></d>
<d></d>
<d></d>
<d>11.91</d>
<d></d>
<d></d>
<d></d>
<d></d>
<d></d>
<d></d>
<d>29.64</d>
<d></d>
<d></d>
<d></d>
<d></d>
<d></d>
<d></d>
<d></d>
<d></d>
<d></d>
<d></d>
<d></d>
<d>19.51</d>
<d></d>
<d></d>
<d></d>
<d></d>
<d></d>
<d>12.79</d>
<d></d>
<d></d>
<d></d>
<d></d>
<d></d>
<d></d>
<d>21.95</d>
<d></d>
<d></d>
<d></d>
<d></d>
<d></d>
<d></d>
<d></d>
<d></d>
<d></d>
<d>23.97</d>
<d></d>
<d></d>
<d></d>
<d></d>
<d></d>
<d>13.62</d>
<d></d>
<d></d>
<d></d>
<d></d>
<d></d>
<d></d>
<d></d>
<d></d>
<d>20.62</d>
<d></d>
<d></d>
<d></d>
<d></d>
<d></d>
<d></d>
<d></d>
<d></d>
<d>16.93</d>
<d></d>
<d></d>
<d></d>
<d></d>
<d></d>
<d></d>
<d>19.02</d>
<d></d>
<d></d>
<d></d>
<d></d>
<d></d>
<d></d>
<d>12.8</d>
<d></d>
<d></d>
<d></d>
<d></d>
<d></d>
<d></d>
<d></d>
<d></d>
<d></d>
<d>12.14</d>
<d></d>
<d></d>
<d></d>
<d></d>
<d></d>
<d>11.38</d>
<d></d>
<d></d>
<d></d>
<d></d>
<d></d>
<d></d>
<d></d>
<d>12.7</d>
<d></d>
<d></d>
<d></d>
<d></d>
<d></d>
<d></d>
<d></d>
<d>11.4</d>
<d></d>
<d></d>
<d></d>
<d></d>
<d></d>
<d>13.74</d>
<d></d>
<d></d>
<d></d>
<d></d>
<d></d>
<d></d>
<d>14.47</d>
<d></d>
<d></d>
<d></d>
<d></d>
<d></d>
<d></d>
<d>31.38</d>
<d></d>
<d></d>
<d></d>
<d></d>
<d></d>
<d></d>
<d>19.39</d>
<d></d>
<d></d>
<d></d>
<d></d>
<d></d>
<d></d>
<d></d>
<d>22.39</d>
<d></d>
<d></d>
<d></d>
<d>11.07</d>
<d></d>
<d></d>
<d></d>
<d></d>
<d></d>
<d></d>
<d></d>
<d>16.56</d>
<d></d>
<d></d>
<d></d>
<d></d>
<d></d>
<d>22.54</d>
<d></d>
<d></d>
<d></d>
<d></d>
<d></d>
<d></d>
<d></d>
<d>25.62</d>
<d></d>
<d></d>
<d></d>
<d></d>
<d>8.76</d>
<d></d>
<d></d>
<d></d>
<d></d>
<d>13.85</d>
<d></d>
<d></d>
<d></d>
<d></d>
<d></d>
<d></d>
<d></d>
<d></d>
<d></d>
<d></d>
<d>16.17</d>
<d></d>
<d></d>
<d></d>
<d></d>
<d></d>
<d>9.72</d>
<d></d>
<d></d>
<d></d>
<d></d>
<d></d>
<d></d>
<d></d>
<d></d>
<d>15.84</d>
<d></d>
<d></d>
<d></d>
<d></d>
<d></d>
<d>8.86</d>
<d></d>
<d></d>
<d></d>
<d></d>
<d>12.56</d>
</Subcolumn>
</YColumn>
<YColumn Width="123" Decimals="2" Subcolumns="1">
<Title>CENP-C RNAi CB</Title>
<Subcolumn>
<d>28.74</d>
<d></d>
<d></d>
<d></d>
<d></d>
<d>6.19</d>
<d></d>
<d></d>
<d></d>
<d></d>
<d></d>
<d></d>
<d></d>
<d>11.49</d>
<d></d>
<d></d>
<d></d>
<d></d>
<d></d>
<d></d>
<d>12.13</d>
<d></d>
<d></d>
<d></d>
<d></d>
<d></d>
<d></d>
<d></d>
<d></d>
<d>13.21</d>
<d></d>
<d></d>
<d></d>
<d></d>
<d></d>
<d></d>
<d>8.64</d>
<d></d>
<d></d>
<d></d>
<d></d>
<d></d>
<d></d>
<d></d>
<d></d>
<d></d>
<d>18.45</d>
<d></d>
<d></d>
<d></d>
<d></d>
<d></d>
<d></d>
<d></d>
<d>21.1</d>
<d></d>
<d></d>
<d></d>
<d></d>
<d></d>
<d>8.72</d>
<d></d>
<d></d>
<d></d>
<d></d>
<d></d>
<d></d>
<d></d>
<d></d>
<d></d>
<d></d>
<d>18.39</d>
<d></d>
<d></d>
<d></d>
<d></d>
<d></d>
<d></d>
<d></d>
<d>28.32</d>
<d></d>
<d></d>
<d></d>
<d></d>
<d></d>
<d></d>
<d>7.52</d>
<d></d>
<d></d>
<d></d>
<d></d>
<d></d>
<d>15.91</d>
<d></d>
<d></d>
<d></d>
<d></d>
<d></d>
<d></d>
<d></d>
<d></d>
<d>9.79</d>
<d></d>
<d></d>
<d></d>
<d></d>
<d></d>
<d>22.8</d>
<d></d>
<d></d>
<d></d>
<d></d>
<d></d>
<d>10.37</d>
<d></d>
<d></d>
<d></d>
<d></d>
<d></d>
<d></d>
<d></d>
<d></d>
<d></d>
<d>12.98</d>
<d></d>
<d></d>
<d></d>
<d></d>
<d></d>
<d></d>
<d></d>
<d></d>
<d>11.78</d>
<d></d>
<d></d>
<d></d>
<d></d>
<d></d>
<d></d>
<d>12.98</d>
<d></d>
<d></d>
<d></d>
<d></d>
<d></d>
<d></d>
<d></d>
<d></d>
<d>11.79</d>
<d></d>
<d></d>
<d></d>
<d></d>
<d></d>
<d></d>
<d>11.73</d>
<d></d>
<d></d>
<d></d>
<d></d>
<d></d>
<d>15.01</d>
<d></d>
<d></d>
<d></d>
<d></d>
<d></d>
<d>14.47</d>
<d></d>
<d></d>
<d></d>
<d></d>
<d></d>
<d></d>
<d></d>
<d></d>
<d>8.19</d>
<d></d>
<d></d>
<d></d>
<d></d>
<d></d>
<d>14.67</d>
<d></d>
<d></d>
<d></d>
<d></d>
<d>8.37</d>
<d></d>
<d></d>
<d></d>
<d></d>
<d></d>
<d></d>
<d>9.85</d>
<d></d>
<d></d>
<d></d>
<d></d>
<d></d>
<d></d>
<d></d>
<d>12.8</d>
<d></d>
<d></d>
<d></d>
<d></d>
<d></d>
<d>16.87</d>
<d></d>
<d></d>
<d></d>
<d></d>
<d></d>
<d></d>
<d></d>
<d>5.53</d>
<d></d>
<d></d>
<d></d>
<d></d>
<d></d>
<d></d>
<d></d>
<d>13.27</d>
<d></d>
<d></d>
<d></d>
<d></d>
<d>9.5</d>
<d></d>
<d></d>
<d></d>
<d></d>
<d></d>
<d></d>
<d></d>
<d>5.41</d>
<d></d>
<d></d>
<d></d>
<d></d>
<d>18.07</d>
<d></d>
<d></d>
<d></d>
<d></d>
<d></d>
<d></d>
<d></d>
<d>6.9</d>
<d></d>
<d></d>
<d></d>
<d></d>
<d>8.06</d>
</Subcolumn>
</YColumn>
</Table>
<Table ID="Table18" XFormat="none" TableType="OneWay" EVFormat="AsteriskAfterNumber">
<Title>Fig S3_HACENPC_GSC_CB_CID</Title>
<RowTitlesColumn Width="1">
<Subcolumn></Subcolumn>
</RowTitlesColumn>
<YColumn Width="122" Decimals="2" Subcolumns="1">
<Title><I>nanos-GAL4</I> GSC</Title>
<Subcolumn>
<d>31.67</d>
<d></d>
<d></d>
<d></d>
<d>22.61</d>
<d></d>
<d></d>
<d></d>
<d></d>
<d></d>
<d></d>
<d></d>
<d></d>
<d></d>
<d></d>
<d></d>
<d></d>
<d></d>
<d>25.52</d>
<d></d>
<d></d>
<d></d>
<d></d>
<d></d>
<d></d>
<d></d>
<d>30.88</d>
<d></d>
<d></d>
<d></d>
<d></d>
<d>27.73</d>
<d></d>
<d></d>
<d></d>
<d></d>
<d></d>
<d></d>
<d></d>
<d></d>
<d></d>
<d></d>
<d></d>
<d></d>
<d>21.07</d>
<d></d>
<d></d>
<d></d>
<d></d>
<d>22.58</d>
<d></d>
<d></d>
<d></d>
<d></d>
<d>33.04</d>
<d></d>
<d></d>
<d></d>
<d></d>
<d></d>
<d></d>
<d></d>
<d></d>
<d></d>
<d></d>
<d></d>
<d>29.78</d>
<d></d>
<d></d>
<d></d>
<d></d>
<d></d>
<d></d>
<d></d>
<d>31.36</d>
<d></d>
<d></d>
<d></d>
<d></d>
<d>24.96</d>
<d></d>
<d></d>
<d></d>
<d></d>
<d></d>
<d></d>
<d></d>
<d></d>
<d></d>
<d></d>
<d></d>
<d>19.78</d>
<d></d>
<d></d>
<d></d>
<d></d>
<d>25.7</d>
<d></d>
<d></d>
<d></d>
<d></d>
<d>24.54</d>
<d></d>
<d></d>
<d></d>
<d></d>
<d></d>
<d></d>
<d>20.63</d>
<d></d>
<d></d>
<d></d>
<d></d>
<d></d>
<d></d>
<d>20.8</d>
<d></d>
<d></d>
<d></d>
<d></d>
<d></d>
<d></d>
<d>25.1</d>
<d></d>
<d></d>
<d></d>
<d></d>
<d>23.2</d>
<d></d>
<d></d>
<d></d>
<d></d>
<d></d>
<d>27.47</d>
<d></d>
<d></d>
<d></d>
<d></d>
<d></d>
<d></d>
<d></d>
<d></d>
<d>27.59</d>
<d></d>
<d></d>
<d></d>
<d></d>
<d>19.62</d>
<d></d>
<d></d>
<d></d>
<d></d>
<d>25.39</d>
<d></d>
<d></d>
<d></d>
<d></d>
<d></d>
<d></d>
<d></d>
<d></d>
<d></d>
<d>27.2</d>
<d></d>
<d></d>
<d></d>
<d></d>
<d></d>
<d></d>
<d>35.8</d>
<d></d>
<d></d>
<d></d>
<d>20.68</d>
<d></d>
<d></d>
<d></d>
<d></d>
<d></d>
<d></d>
<d></d>
<d></d>
<d>36.08</d>
<d></d>
<d></d>
<d></d>
<d></d>
<d></d>
<d></d>
<d></d>
<d>19.84</d>
<d></d>
<d></d>
<d></d>
<d>22.27</d>
<d></d>
<d></d>
<d></d>
<d></d>
<d>37.95</d>
<d></d>
<d></d>
<d>26.97</d>
<d></d>
<d></d>
<d></d>
<d></d>
<d></d>
<d></d>
<d></d>
<d>15.19</d>
<d></d>
<d></d>
<d></d>
<d></d>
<d></d>
<d>22.51</d>
<d></d>
<d></d>
<d></d>
<d>14.23</d>
<d></d>
<d></d>
<d></d>
<d></d>
<d>23.46</d>
<d></d>
<d></d>
<d></d>
<d></d>
<d></d>
<d></d>
<d></d>
<d>26.82</d>
<d></d>
<d></d>
<d></d>
<d></d>
<d></d>
<d>31.42</d>
<d></d>
<d></d>
<d></d>
<d></d>
<d></d>
<d>37.57</d>
<d></d>
<d></d>
<d></d>
<d></d>
<d></d>
<d></d>
<d>27.63</d>
<d></d>
<d></d>
<d></d>
<d></d>
<d></d>
<d></d>
<d></d>
<d></d>
<d>30.25</d>
<d></d>
<d></d>
<d></d>
<d></d>
<d>20.46</d>
<d></d>
<d></d>
<d></d>
<d></d>
<d>27.93</d>
<d></d>
<d></d>
<d></d>
<d></d>
<d></d>
<d>29.02</d>
<d></d>
<d></d>
<d></d>
<d></d>
<d>10.73</d>
<d></d>
<d></d>
<d></d>
<d></d>
<d></d>
<d>10.92</d>
<d></d>
<d></d>
<d></d>
<d></d>
<d></d>
<d></d>
<d>28.15</d>
<d></d>
<d></d>
<d></d>
<d></d>
<d>22.43</d>
<d></d>
<d></d>
<d></d>
<d></d>
<d></d>
<d></d>
<d></d>
<d>30.17</d>
<d></d>
<d></d>
<d></d>
<d></d>
<d></d>
<d>24.41</d>
</Subcolumn>
</YColumn>
<YColumn Width="112" Decimals="2" Subcolumns="1">
<Title><I>nanos-GAL4</I> CB</Title>
<Subcolumn>
<d>38.11</d>
<d></d>
<d></d>
<d></d>
<d></d>
<d></d>
<d></d>
<d></d>
<d></d>
<d>15.82</d>
<d></d>
<d></d>
<d></d>
<d>24.07</d>
<d></d>
<d></d>
<d></d>
<d></d>
<d></d>
<d></d>
<d></d>
<d></d>
<d></d>
<d></d>
<d>25.8</d>
<d></d>
<d></d>
<d></d>
<d></d>
<d></d>
<d></d>
<d></d>
<d></d>
<d></d>
<d></d>
<d></d>
<d>25.23</d>
<d></d>
<d></d>
<d></d>
<d></d>
<d></d>
<d>26.25</d>
<d></d>
<d></d>
<d></d>
<d></d>
<d></d>
<d></d>
<d></d>
<d>13.49</d>
<d></d>
<d></d>
<d></d>
<d>30.09</d>
<d></d>
<d></d>
<d></d>
<d></d>
<d></d>
<d></d>
<d></d>
<d></d>
<d></d>
<d>19.12</d>
<d></d>
<d></d>
<d></d>
<d></d>
<d></d>
<d></d>
<d></d>
<d></d>
<d></d>
<d>22.28</d>
<d></d>
<d></d>
<d></d>
<d></d>
<d></d>
<d></d>
<d></d>
<d></d>
<d>18.87</d>
<d></d>
<d></d>
<d></d>
<d></d>
<d></d>
<d>17.47</d>
<d></d>
<d></d>
<d></d>
<d></d>
<d></d>
<d>19.64</d>
<d></d>
<d></d>
<d></d>
<d></d>
<d></d>
<d>20.09</d>
<d></d>
<d></d>
<d></d>
<d></d>
<d></d>
<d></d>
<d></d>
<d>25.18</d>
<d></d>
<d></d>
<d></d>
<d></d>
<d>19.18</d>
<d></d>
<d></d>
<d></d>
<d></d>
<d></d>
<d></d>
<d>22.62</d>
<d></d>
<d></d>
<d></d>
<d></d>
<d></d>
<d></d>
<d></d>
<d>20.89</d>
<d></d>
<d></d>
<d>22.79</d>
<d></d>
<d></d>
<d></d>
<d></d>
<d></d>
<d></d>
<d></d>
<d></d>
<d>23.05</d>
<d></d>
<d></d>
<d></d>
<d></d>
<d></d>
<d></d>
<d>31.76</d>
<d></d>
<d></d>
<d></d>
<d></d>
<d></d>
<d></d>
<d>17.12</d>
<d></d>
<d></d>
<d></d>
<d></d>
<d></d>
<d></d>
<d></d>
<d>21.57</d>
<d></d>
<d></d>
<d></d>
<d></d>
<d></d>
<d>19.95</d>
<d></d>
<d></d>
<d></d>
<d></d>
<d></d>
<d></d>
<d></d>
<d>19.28</d>
<d></d>
<d></d>
<d></d>
<d></d>
<d></d>
<d>32.01</d>
<d></d>
<d></d>
<d></d>
<d></d>
<d></d>
<d></d>
<d>16.53</d>
<d></d>
<d></d>
<d></d>
<d></d>
<d></d>
<d>23.61</d>
<d></d>
<d></d>
<d></d>
<d>22.27</d>
<d></d>
<d></d>
<d></d>
<d></d>
<d>20.13</d>
<d></d>
<d></d>
<d></d>
<d></d>
<d>11.41</d>
<d></d>
<d></d>
<d></d>
<d></d>
<d></d>
<d>16.12</d>
<d></d>
<d></d>
<d></d>
<d></d>
<d></d>
<d>9.42</d>
<d></d>
<d></d>
<d></d>
<d></d>
<d></d>
<d>20.91</d>
<d></d>
<d></d>
<d></d>
<d></d>
<d></d>
<d></d>
<d></d>
<d>23.05</d>
<d></d>
<d></d>
<d></d>
<d>21.37</d>
<d></d>
<d></d>
<d></d>
<d></d>
<d>29.83</d>
<d></d>
<d></d>
<d></d>
<d></d>
<d></d>
<d>26.83</d>
<d></d>
<d></d>
<d></d>
<d></d>
<d></d>
<d></d>
<d></d>
<d></d>
<d></d>
<d>33.84</d>
<d></d>
<d></d>
<d></d>
<d></d>
<d>19.12</d>
<d></d>
<d></d>
<d></d>
<d></d>
<d></d>
<d>16.58</d>
<d></d>
<d></d>
<d></d>
<d></d>
<d>27.44</d>
<d></d>
<d></d>
<d></d>
<d></d>
<d>20.66</d>
<d></d>
<d></d>
<d></d>
<d></d>
<d></d>
<d></d>
<d></d>
<d>8.91</d>
<d></d>
<d></d>
<d></d>
<d>28.09</d>
<d></d>
<d></d>
<d></d>
<d></d>
<d></d>
<d></d>
<d></d>
<d></d>
<d></d>
<d>13.5</d>
<d></d>
<d></d>
<d></d>
<d></d>
<d>18.49</d>
<d></d>
<d></d>
<d></d>
<d></d>
<d></d>
<d></d>
<d></d>
<d>16.22</d>
</Subcolumn>
</YColumn>
<YColumn Width="122" Decimals="2" Subcolumns="1">
<Title>HA-CENP-C GSC</Title>
<Subcolumn>
<d>15.2</d>
<d></d>
<d></d>
<d></d>
<d></d>
<d></d>
<d></d>
<d></d>
<d></d>
<d>15.8</d>
<d></d>
<d></d>
<d></d>
<d></d>
<d>19.74</d>
<d></d>
<d></d>
<d></d>
<d></d>
<d>14.05</d>
<d></d>
<d></d>
<d></d>
<d></d>
<d></d>
<d></d>
<d>17.1</d>
<d></d>
<d></d>
<d></d>
<d></d>
<d></d>
<d>17.2</d>
<d></d>
<d></d>
<d></d>
<d></d>
<d></d>
<d>34.6</d>
<d></d>
<d></d>
<d></d>
<d></d>
<d></d>
<d>24.61</d>
<d></d>
<d></d>
<d></d>
<d></d>
<d></d>
<d></d>
<d></d>
<d>16.74</d>
<d></d>
<d></d>
<d></d>
<d></d>
<d></d>
<d></d>
<d></d>
<d></d>
<d>35.41</d>
<d></d>
<d></d>
<d></d>
<d></d>
<d></d>
<d></d>
<d>20.94</d>
<d></d>
<d></d>
<d></d>
<d></d>
<d></d>
<d></d>
<d></d>
<d></d>
<d></d>
<d>27.48</d>
<d></d>
<d></d>
<d></d>
<d></d>
<d></d>
<d></d>
<d></d>
<d></d>
<d></d>
<d>28.38</d>
<d></d>
<d></d>
<d></d>
<d></d>
<d></d>
<d></d>
<d>28.04</d>
<d></d>
<d></d>
<d></d>
<d></d>
<d></d>
<d></d>
<d></d>
<d></d>
<d>19.25</d>
<d></d>
<d></d>
<d></d>
<d></d>
<d></d>
<d>34.47</d>
<d></d>
<d></d>
<d></d>
<d></d>
<d></d>
<d>20.94</d>
<d></d>
<d></d>
<d></d>
<d></d>
<d></d>
<d>35.51</d>
<d></d>
<d></d>
<d></d>
<d></d>
<d>24.46</d>
<d></d>
<d></d>
<d></d>
<d></d>
<d></d>
<d>26.78</d>
<d></d>
<d></d>
<d></d>
<d></d>
<d></d>
<d>25.2</d>
<d></d>
<d></d>
<d></d>
<d></d>
<d>15.82</d>
<d></d>
<d></d>
<d></d>
<d></d>
<d></d>
<d></d>
<d></d>
<d>21.97</d>
<d></d>
<d></d>
<d></d>
<d></d>
<d></d>
<d></d>
<d></d>
<d>38.04</d>
<d></d>
<d></d>
<d></d>
<d></d>
<d></d>
<d>22.25</d>
<d></d>
<d></d>
<d></d>
<d></d>
<d>32.93</d>
<d></d>
<d></d>
<d></d>
<d></d>
<d></d>
<d></d>
<d></d>
<d></d>
<d></d>
<d></d>
<d></d>
<d>23.01</d>
<d></d>
<d></d>
<d></d>
<d></d>
<d></d>
<d></d>
<d></d>
<d>20</d>
<d></d>
<d></d>
<d></d>
<d>36.57</d>
<d></d>
<d></d>
<d></d>
<d></d>
<d></d>
<d>45.23</d>
<d></d>
<d></d>
<d></d>
<d>36.81</d>
<d></d>
<d></d>
<d></d>
<d></d>
<d></d>
<d>42.92</d>
<d></d>
<d></d>
<d></d>
<d></d>
<d></d>
<d></d>
<d></d>
<d>30.34</d>
<d></d>
<d></d>
<d></d>
<d></d>
<d></d>
<d>47.31</d>
<d></d>
<d></d>
<d></d>
<d></d>
<d>18.55</d>
<d></d>
<d></d>
<d></d>
<d></d>
<d></d>
<d>27.09</d>
<d></d>
<d></d>
<d></d>
<d></d>
<d></d>
<d></d>
<d></d>
<d></d>
<d></d>
<d>27.46</d>
<d></d>
<d></d>
<d></d>
<d></d>
<d>31.7</d>
<d></d>
<d></d>
<d></d>
<d></d>
<d></d>
<d></d>
<d></d>
<d>35.56</d>
<d></d>
<d></d>
<d></d>
<d></d>
<d>12.59</d>
<d></d>
<d></d>
<d></d>
<d></d>
<d></d>
<d>21.22</d>
<d></d>
<d></d>
<d></d>
<d>25.39</d>
<d></d>
<d></d>
<d></d>
<d></d>
<d></d>
<d></d>
<d></d>
<d></d>
<d>18.32</d>
<d></d>
<d></d>
<d></d>
<d></d>
<d>36.91</d>
<d></d>
<d></d>
<d></d>
<d></d>
<d></d>
<d></d>
<d>23.04</d>
<d></d>
<d></d>
<d></d>
<d></d>
<d></d>
<d></d>
<d>31.9</d>
</Subcolumn>
</YColumn>
<YColumn Width="111" Decimals="2" Subcolumns="1">
<Title>HA-CENP-C CB</Title>
<Subcolumn>
<d>21.96</d>
<d></d>
<d></d>
<d></d>
<d>18.37</d>
<d></d>
<d></d>
<d></d>
<d></d>
<d></d>
<d></d>
<d></d>
<d></d>
<d></d>
<d></d>
<d>22</d>
<d></d>
<d></d>
<d></d>
<d></d>
<d></d>
<d></d>
<d>13.66</d>
<d></d>
<d></d>
<d></d>
<d>11.55</d>
<d></d>
<d></d>
<d></d>
<d></d>
<d></d>
<d></d>
<d>18.44</d>
<d></d>
<d></d>
<d></d>
<d></d>
<d>25.52</d>
<d></d>
<d></d>
<d>19.14</d>
<d></d>
<d></d>
<d></d>
<d></d>
<d></d>
<d></d>
<d></d>
<d></d>
<d></d>
<d>21.63</d>
<d></d>
<d></d>
<d></d>
<d></d>
<d></d>
<d></d>
<d></d>
<d></d>
<d>22.09</d>
<d></d>
<d></d>
<d></d>
<d></d>
<d></d>
<d></d>
<d></d>
<d></d>
<d></d>
<d></d>
<d>17.97</d>
<d></d>
<d></d>
<d></d>
<d></d>
<d>31.21</d>
<d></d>
<d></d>
<d></d>
<d></d>
<d></d>
<d></d>
<d></d>
<d></d>
<d>27.58</d>
<d></d>
<d></d>
<d></d>
<d></d>
<d></d>
<d></d>
<d></d>
<d></d>
<d></d>
<d>27.14</d>
<d></d>
<d></d>
<d></d>
<d></d>
<d>30.75</d>
<d></d>
<d></d>
<d></d>
<d></d>
<d></d>
<d></d>
<d></d>
<d></d>
<d></d>
<d></d>
<d>20.03</d>
<d></d>
<d></d>
<d></d>
<d></d>
<d>25.48</d>
<d></d>
<d></d>
<d></d>
<d></d>
<d>35.65</d>
<d></d>
<d></d>
<d></d>
<d></d>
<d></d>
<d>25.05</d>
<d></d>
<d></d>
<d></d>
<d></d>
<d></d>
<d></d>
<d>20.57</d>
<d></d>
<d></d>
<d></d>
<d></d>
<d></d>
<d>18.27</d>
<d></d>
<d></d>
<d></d>
<d></d>
<d></d>
<d>12.94</d>
<d></d>
<d></d>
<d></d>
<d></d>
<d></d>
<d></d>
<d></d>
<d>18.95</d>
<d></d>
<d></d>
<d></d>
<d></d>
<d>26.6</d>
<d></d>
<d></d>
<d></d>
<d></d>
<d>24.5</d>
<d></d>
<d></d>
<d></d>
<d></d>
<d></d>
<d></d>
<d></d>
<d></d>
<d></d>
<d></d>
<d>51.84</d>
<d></d>
<d></d>
<d></d>
<d></d>
<d></d>
<d>18.63</d>
<d></d>
<d></d>
<d></d>
<d></d>
<d></d>
<d></d>
<d>15.65</d>
<d></d>
<d></d>
<d></d>
<d></d>
<d></d>
<d>52.81</d>
<d></d>
<d></d>
<d></d>
<d></d>
<d>32.26</d>
<d></d>
<d></d>
<d></d>
<d></d>
<d>31.87</d>
<d></d>
<d></d>
<d></d>
<d></d>
<d></d>
<d></d>
<d></d>
<d></d>
<d></d>
<d></d>
<d>39.99</d>
<d></d>
<d></d>
<d></d>
<d></d>
<d>19.79</d>
<d></d>
<d></d>
<d></d>
<d></d>
<d>34.7</d>
<d></d>
<d></d>
<d></d>
<d></d>
<d>27.37</d>
<d></d>
<d></d>
<d></d>
<d></d>
<d>22.35</d>
<d></d>
<d></d>
<d></d>
<d></d>
<d></d>
<d>22.88</d>
<d></d>
<d></d>
<d></d>
<d></d>
<d></d>
<d></d>
<d></d>
<d></d>
<d></d>
<d></d>
<d></d>
<d></d>
<d>39.47</d>
<d></d>
<d></d>
<d></d>
<d></d>
<d></d>
<d>28.11</d>
<d></d>
<d></d>
<d></d>
<d></d>
<d>13.18</d>
<d></d>
<d></d>
<d></d>
<d></d>
<d>20.62</d>
<d></d>
<d></d>
<d></d>
<d></d>
<d></d>
<d></d>
<d>22.65</d>
<d></d>
<d></d>
<d></d>
<d></d>
<d>19.42</d>
<d></d>
<d></d>
<d></d>
<d></d>
<d></d>
<d></d>
<d></d>
<d></d>
<d>17.48</d>
<d></d>
<d></d>
<d></d>
<d></d>
<d>24.45</d>
<d></d>
<d></d>
<d></d>
<d></d>
<d>25.04</d>
</Subcolumn>
</YColumn>
</Table>
<Table ID="Table19" XFormat="none" TableType="OneWay" EVFormat="AsteriskAfterNumber">
<Title>Fig S3_Rescue_GSC_CB_CID</Title>
<RowTitlesColumn Width="1">
<Subcolumn></Subcolumn>
</RowTitlesColumn>
<YColumn Width="122" Decimals="2" Subcolumns="1">
<Title><I>nanos-GAL4 </I>GSC</Title>
<Subcolumn>
<d>30.37</d>
<d></d>
<d></d>
<d></d>
<d></d>
<d>17.83</d>
<d></d>
<d></d>
<d></d>
<d></d>
<d></d>
<d></d>
<d>33.69</d>
<d></d>
<d></d>
<d></d>
<d></d>
<d>29.1</d>
<d></d>
<d></d>
<d></d>
<d>26.9</d>
<d></d>
<d></d>
<d></d>
<d></d>
<d></d>
<d></d>
<d>60.43</d>
<d></d>
<d></d>
<d></d>
<d></d>
<d>22.45</d>
<d></d>
<d></d>
<d></d>
<d></d>
<d></d>
<d>30.48</d>
<d></d>
<d></d>
<d></d>
<d>28.7</d>
<d></d>
<d></d>
<d></d>
<d></d>
<d></d>
<d>35.92</d>
<d></d>
<d></d>
<d></d>
<d>26.16</d>
<d></d>
<d></d>
<d>45.67</d>
<d></d>
<d></d>
<d></d>
<d></d>
<d></d>
<d></d>
<d></d>
<d></d>
<d>28.56</d>
<d></d>
<d></d>
<d></d>
<d></d>
<d></d>
<d>49.14</d>
<d></d>
<d></d>
<d></d>
<d></d>
<d></d>
<d></d>
<d></d>
<d></d>
<d>23.03</d>
<d></d>
<d></d>
<d></d>
<d>17.23</d>
<d></d>
<d></d>
<d></d>
<d></d>
<d>24.26</d>
<d></d>
<d></d>
<d></d>
<d></d>
<d></d>
<d></d>
<d></d>
<d></d>
<d>24.37</d>
<d></d>
<d></d>
<d></d>
<d></d>
<d></d>
<d>11.93</d>
<d></d>
<d></d>
<d></d>
<d>15.26</d>
<d></d>
<d></d>
<d></d>
<d></d>
<d></d>
<d>15.21</d>
<d></d>
<d></d>
<d></d>
<d>39.32</d>
<d></d>
<d></d>
<d></d>
<d></d>
<d></d>
<d></d>
<d>8.36</d>
<d></d>
<d></d>
<d></d>
<d></d>
<d></d>
<d>17.65</d>
<d></d>
<d></d>
<d></d>
<d></d>
<d></d>
<d>18.43</d>
<d></d>
<d></d>
<d></d>
<d></d>
<d></d>
<d>9.11</d>
<d></d>
<d></d>
<d></d>
<d></d>
<d></d>
<d></d>
<d></d>
<d></d>
<d></d>
<d></d>
<d>9.41</d>
<d></d>
<d></d>
<d></d>
<d></d>
<d></d>
<d>16.6</d>
<d></d>
<d></d>
<d></d>
<d></d>
<d></d>
<d>21.93</d>
<d></d>
<d></d>
<d></d>
<d></d>
<d>13.86</d>
<d></d>
<d></d>
<d></d>
<d></d>
<d></d>
<d>21.47</d>
<d></d>
<d></d>
<d>15.56</d>
<d></d>
<d></d>
<d></d>
<d></d>
<d>28.74</d>
<d></d>
<d></d>
<d></d>
<d></d>
<d></d>
<d></d>
<d></d>
<d>31.81</d>
<d></d>
<d></d>
<d></d>
<d>33.23</d>
<d></d>
<d></d>
<d></d>
<d></d>
<d></d>
<d>17.56</d>
<d></d>
<d></d>
<d></d>
<d></d>
<d></d>
<d></d>
<d></d>
<d></d>
<d></d>
<d>45</d>
<d></d>
<d></d>
<d></d>
<d></d>
<d></d>
<d>28.09</d>
<d></d>
<d></d>
<d></d>
<d></d>
<d>41.25</d>
<d></d>
<d></d>
<d></d>
<d></d>
<d></d>
<d>12.03</d>
<d></d>
<d></d>
<d></d>
<d>16.07</d>
<d></d>
<d></d>
<d></d>
<d></d>
<d></d>
<d></d>
<d></d>
<d>28.92</d>
<d></d>
<d></d>
<d></d>
<d></d>
<d>33.1</d>
</Subcolumn>
</YColumn>
<YColumn Width="112" Decimals="2" Subcolumns="1">
<Title><I>nanos-GAL4</I> CB</Title>
<Subcolumn>
<d>30.19</d>
<d></d>
<d></d>
<d></d>
<d></d>
<d></d>
<d></d>
<d></d>
<d>10.34</d>
<d></d>
<d></d>
<d></d>
<d>10.59</d>
<d></d>
<d></d>
<d></d>
<d></d>
<d></d>
<d></d>
<d>20.47</d>
<d></d>
<d></d>
<d>34.12</d>
<d></d>
<d></d>
<d></d>
<d></d>
<d>45.9</d>
<d></d>
<d></d>
<d></d>
<d></d>
<d></d>
<d></d>
<d>21.13</d>
<d></d>
<d></d>
<d></d>
<d></d>
<d></d>
<d>30.06</d>
<d></d>
<d></d>
<d></d>
<d>31.96</d>
<d></d>
<d></d>
<d></d>
<d></d>
<d></d>
<d>19.25</d>
<d></d>
<d></d>
<d></d>
<d></d>
<d>26.48</d>
<d></d>
<d></d>
<d></d>
<d>35.95</d>
<d></d>
<d></d>
<d></d>
<d></d>
<d>24.87</d>
<d></d>
<d></d>
<d></d>
<d></d>
<d></d>
<d></d>
<d>44.21</d>
<d></d>
<d></d>
<d></d>
<d></d>
<d></d>
<d></d>
<d></d>
<d></d>
<d></d>
<d>22.18</d>
<d></d>
<d></d>
<d></d>
<d></d>
<d></d>
<d>14.41</d>
<d></d>
<d></d>
<d></d>
<d></d>
<d></d>
<d></d>
<d>13.21</d>
<d></d>
<d></d>
<d>12.02</d>
<d></d>
<d></d>
<d></d>
<d></d>
<d></d>
<d></d>
<d></d>
<d>12.63</d>
<d></d>
<d></d>
<d></d>
<d>8.81</d>
<d></d>
<d></d>
<d></d>
<d></d>
<d></d>
<d>11.82</d>
<d></d>
<d></d>
<d></d>
<d></d>
<d></d>
<d>27.83</d>
<d></d>
<d></d>
<d></d>
<d>10.6</d>
<d></d>
<d></d>
<d></d>
<d></d>
<d></d>
<d></d>
<d>12.89</d>
<d></d>
<d></d>
<d></d>
<d></d>
<d></d>
<d></d>
<d></d>
<d>17.21</d>
<d></d>
<d></d>
<d></d>
<d></d>
<d></d>
<d></d>
<d></d>
<d></d>
<d>20.73</d>
<d></d>
<d></d>
<d></d>
<d></d>
<d></d>
<d></d>
<d>12.05</d>
<d></d>
<d></d>
<d></d>
<d></d>
<d>16</d>
<d></d>
<d></d>
<d></d>
<d></d>
<d></d>
<d></d>
<d>16.93</d>
<d></d>
<d></d>
<d></d>
<d></d>
<d></d>
<d>13.11</d>
<d></d>
<d></d>
<d></d>
<d>21.59</d>
<d></d>
<d></d>
<d></d>
<d></d>
<d>19.42</d>
<d></d>
<d></d>
<d></d>
<d></d>
<d></d>
<d>17.16</d>
<d></d>
<d></d>
<d></d>
<d>32.51</d>
<d></d>
<d></d>
<d></d>
<d></d>
<d></d>
<d></d>
<d></d>
<d>23.52</d>
<d></d>
<d></d>
<d></d>
<d></d>
<d></d>
<d>12.89</d>
<d></d>
<d></d>
<d></d>
<d></d>
<d></d>
<d></d>
<d>40.01</d>
<d></d>
<d></d>
<d></d>
<d></d>
<d></d>
<d></d>
<d>33.96</d>
<d></d>
<d></d>
<d>40.29</d>
<d></d>
<d></d>
<d></d>
<d></d>
<d></d>
<d></d>
<d></d>
<d>7.84</d>
<d></d>
<d></d>
<d></d>
<d>20.8</d>
<d></d>
<d></d>
<d></d>
<d></d>
<d></d>
<d></d>
<d>29.64</d>
<d></d>
<d></d>
<d></d>
<d></d>
<d></d>
<d>25.65</d>
</Subcolumn>
</YColumn>
<YColumn Width="105" Decimals="2" Subcolumns="1">
<Title>HA; RNAi GSC</Title>
<Subcolumn>
<d>44.4</d>
<d></d>
<d></d>
<d>57.6</d>
<d></d>
<d></d>
<d></d>
<d></d>
<d></d>
<d></d>
<d>31.31</d>
<d></d>
<d></d>
<d></d>
<d></d>
<d></d>
<d></d>
<d>30.92</d>
<d></d>
<d></d>
<d></d>
<d></d>
<d></d>
<d></d>
<d>22.02</d>
<d></d>
<d></d>
<d></d>
<d></d>
<d></d>
<d></d>
<d></d>
<d></d>
<d></d>
<d>33.02</d>
<d></d>
<d></d>
<d></d>
<d></d>
<d></d>
<d></d>
<d>47</d>
<d></d>
<d></d>
<d></d>
<d></d>
<d></d>
<d>32.2</d>
<d></d>
<d></d>
<d></d>
<d></d>
<d>67.65</d>
<d></d>
<d></d>
<d></d>
<d></d>
<d></d>
<d></d>
<d></d>
<d>32.97</d>
<d></d>
<d></d>
<d></d>
<d></d>
<d></d>
<d></d>
<d></d>
<d></d>
<d>33.71</d>
<d></d>
<d></d>
<d></d>
<d></d>
<d></d>
<d></d>
<d></d>
<d></d>
<d>24.11</d>
<d></d>
<d></d>
<d></d>
<d></d>
<d></d>
<d></d>
<d>29.84</d>
<d></d>
<d></d>
<d></d>
<d></d>
<d></d>
<d></d>
<d>23.31</d>
<d></d>
<d></d>
<d></d>
<d></d>
<d>34.74</d>
<d></d>
<d></d>
<d></d>
<d></d>
<d>14.39</d>
<d></d>
<d></d>
<d></d>
<d></d>
<d></d>
<d>10.31</d>
<d></d>
<d></d>
<d></d>
<d></d>
<d></d>
<d></d>
<d></d>
<d>14.52</d>
<d></d>
<d></d>
<d></d>
<d></d>
<d></d>
<d>19.91</d>
<d></d>
<d></d>
<d></d>
<d></d>
<d>14.74</d>
<d></d>
<d></d>
<d></d>
<d></d>
<d></d>
<d></d>
<d></d>
<d></d>
<d>7.86</d>
<d></d>
<d></d>
<d></d>
<d></d>
<d>12.22</d>
<d></d>
<d></d>
<d></d>
<d></d>
<d></d>
<d></d>
<d></d>
<d>18.68</d>
<d></d>
<d></d>
<d></d>
<d></d>
<d></d>
<d></d>
<d></d>
<d></d>
<d>23.25</d>
<d></d>
<d></d>
<d></d>
<d></d>
<d></d>
<d></d>
<d>15.54</d>
<d></d>
<d></d>
<d></d>
<d></d>
<d></d>
<d></d>
<d></d>
<d>12.27</d>
<d></d>
<d></d>
<d></d>
<d>15.59</d>
<d></d>
<d></d>
<d></d>
<d></d>
<d>23.6</d>
<d></d>
<d></d>
<d></d>
<d></d>
<d></d>
<d></d>
<d></d>
<d>23.32</d>
<d></d>
<d></d>
<d></d>
<d></d>
<d></d>
<d></d>
<d>28.12</d>
<d></d>
<d></d>
<d></d>
<d></d>
<d>14.28</d>
<d></d>
<d></d>
<d></d>
<d></d>
<d></d>
<d></d>
<d>15.66</d>
<d></d>
<d></d>
<d></d>
<d></d>
<d></d>
<d></d>
<d></d>
<d></d>
<d></d>
<d></d>
<d>18.8</d>
<d></d>
<d></d>
<d></d>
<d></d>
<d></d>
<d></d>
<d>14.78</d>
<d></d>
<d></d>
<d></d>
<d></d>
<d></d>
<d></d>
<d></d>
<d>18.14</d>
<d></d>
<d></d>
<d></d>
<d></d>
<d></d>
<d>10.68</d>
<d></d>
<d></d>
<d></d>
<d>13.58</d>
<d></d>
<d></d>
<d></d>
<d></d>
<d></d>
<d></d>
<d></d>
<d></d>
<d></d>
<d></d>
<d></d>
<d>20.11</d>
<d></d>
<d></d>
<d></d>
<d></d>
<d></d>
<d></d>
<d>10.29</d>
<d></d>
<d></d>
<d></d>
<d></d>
<d></d>
<d>14.4</d>
<d></d>
<d></d>
<d></d>
<d></d>
<d></d>
<d></d>
<d>14.14</d>
<d></d>
<d></d>
<d></d>
<d></d>
<d></d>
<d></d>
<d></d>
<d>17.48</d>
</Subcolumn>
</YColumn>
<YColumn Width="95" Decimals="2" Subcolumns="1">
<Title>HA; RNAi CB</Title>
<Subcolumn>
<d>26.11</d>
<d></d>
<d></d>
<d></d>
<d></d>
<d></d>
<d>39.91</d>
<d></d>
<d></d>
<d></d>
<d>41.53</d>
<d></d>
<d></d>
<d></d>
<d></d>
<d></d>
<d></d>
<d></d>
<d></d>
<d></d>
<d>22.86</d>
<d></d>
<d></d>
<d></d>
<d></d>
<d></d>
<d></d>
<d>23.32</d>
<d></d>
<d></d>
<d></d>
<d></d>
<d>38.17</d>
<d></d>
<d></d>
<d></d>
<d></d>
<d></d>
<d></d>
<d></d>
<d></d>
<d>22.75</d>
<d></d>
<d></d>
<d></d>
<d></d>
<d></d>
<d>26.42</d>
<d></d>
<d></d>
<d></d>
<d></d>
<d></d>
<d></d>
<d></d>
<d>40.8</d>
<d></d>
<d></d>
<d></d>
<d></d>
<d></d>
<d></d>
<d></d>
<d></d>
<d></d>
<d>33.02</d>
<d></d>
<d></d>
<d></d>
<d></d>
<d></d>
<d></d>
<d>20.86</d>
<d></d>
<d></d>
<d></d>
<d></d>
<d></d>
<d></d>
<d>23.43</d>
<d></d>
<d></d>
<d>44.88</d>
<d></d>
<d></d>
<d></d>
<d></d>
<d></d>
<d></d>
<d>28.4</d>
<d></d>
<d></d>
<d></d>
<d></d>
<d></d>
<d></d>
<d>30.89</d>
<d></d>
<d></d>
<d></d>
<d></d>
<d></d>
<d></d>
<d></d>
<d>11.58</d>
<d></d>
<d></d>
<d></d>
<d>6.07</d>
<d></d>
<d></d>
<d></d>
<d></d>
<d></d>
<d></d>
<d>16.67</d>
<d></d>
<d></d>
<d></d>
<d></d>
<d></d>
<d></d>
<d>20.91</d>
<d></d>
<d></d>
<d></d>
<d></d>
<d></d>
<d></d>
<d></d>
<d></d>
<d></d>
<d>9.32</d>
<d></d>
<d></d>
<d></d>
<d>8.51</d>
<d></d>
<d></d>
<d></d>
<d></d>
<d></d>
<d>8.05</d>
<d></d>
<d></d>
<d></d>
<d></d>
<d></d>
<d></d>
<d></d>
<d>11.66</d>
<d></d>
<d></d>
<d></d>
<d></d>
<d>17.36</d>
<d></d>
<d></d>
<d></d>
<d></d>
<d></d>
<d></d>
<d></d>
<d></d>
<d></d>
<d>18.17</d>
<d></d>
<d></d>
<d></d>
<d></d>
<d></d>
<d></d>
<d>12.45</d>
<d></d>
<d></d>
<d></d>
<d></d>
<d></d>
<d>14.97</d>
<d></d>
<d></d>
<d></d>
<d></d>
<d></d>
<d></d>
<d>20.75</d>
<d></d>
<d></d>
<d></d>
<d></d>
<d></d>
<d></d>
<d></d>
<d>19.68</d>
<d></d>
<d></d>
<d></d>
<d></d>
<d>24.88</d>
<d></d>
<d></d>
<d>20.96</d>
<d></d>
<d></d>
<d></d>
<d></d>
<d></d>
<d>15.2</d>
<d></d>
<d></d>
<d></d>
<d></d>
<d></d>
<d></d>
<d></d>
<d></d>
<d></d>
<d></d>
<d></d>
<d>13.04</d>
<d></d>
<d></d>
<d></d>
<d></d>
<d>8.3</d>
<d></d>
<d></d>
<d></d>
<d></d>
<d></d>
<d></d>
<d></d>
<d></d>
<d>12.87</d>
<d></d>
<d></d>
<d></d>
<d></d>
<d></d>
<d>8.14</d>
<d></d>
<d></d>
<d></d>
<d></d>
<d></d>
<d></d>
<d></d>
<d></d>
<d></d>
<d>6.98</d>
<d></d>
<d></d>
<d></d>
<d></d>
<d></d>
<d></d>
<d></d>
<d></d>
<d>18.81</d>
<d></d>
<d></d>
<d></d>
<d></d>
<d></d>
<d></d>
<d>16.55</d>
<d></d>
<d></d>
<d></d>
<d></d>
<d></d>
<d></d>
<d>21.55</d>
<d></d>
<d></d>
<d></d>
<d></d>
<d>10.9</d>
<d></d>
<d></d>
<d></d>
<d></d>
<d></d>
<d>21.73</d>
</Subcolumn>
</YColumn>
</Table>
<Table ID="Table20" XFormat="none" TableType="OneWay" EVFormat="AsteriskAfterNumber">
<Title>Fig S4_CENPCRNAi_CID_Cen3_G2/Prophase</Title>
<RowTitlesColumn Width="1">
<Subcolumn></Subcolumn>
</RowTitlesColumn>
<YColumn Width="92" Decimals="0" Subcolumns="1">
<Title><I>nanos-GAL4</I></Title>
<Subcolumn>
<d>7</d>
<d>6</d>
<d>6</d>
<d>7</d>
<d>7</d>
<d>7</d>
<d>7</d>
<d>7</d>
<d>7</d>
<d>6</d>
<d>7</d>
<d>7</d>
<d>6</d>
<d>7</d>
<d>6</d>
<d>6</d>
<d>6</d>
<d>6</d>
<d>7</d>
<d>7</d>
<d>7</d>
<d>7</d>
<d>6</d>
<d>7</d>
<d>7</d>
<d>6</d>
<d>7</d>
<d>7</d>
<d>6</d>
</Subcolumn>
</YColumn>
<YColumn Width="101" Decimals="0" Subcolumns="1">
<Title>CENP-C RNAi</Title>
<Subcolumn>
<d>6</d>
<d>6</d>
<d>7</d>
<d>6</d>
<d>7</d>
<d>7</d>
<d></d>
<d></d>
<d>6</d>
<d>7</d>
<d>7</d>
<d>7</d>
<d>7</d>
<d>7</d>
<d>6</d>
<d>7</d>
<d>7</d>
<d>6</d>
<d>6</d>
<d>7</d>
<d>7</d>
<d>6</d>
<d>7</d>
<d>7</d>
<d>7</d>
<d>7</d>
<d></d>
<d>6</d>
<d>7</d>
<d>7</d>
</Subcolumn>
</YColumn>
<YColumn Width="92" Decimals="0" Subcolumns="1">
<Title><I>nanos-GAL4</I></Title>
<Subcolumn>
<d>2</d>
<d>2</d>
<d>2</d>
<d>2</d>
<d>2</d>
<d>2</d>
<d>2</d>
<d>2</d>
<d>2</d>
<d>2</d>
<d>2</d>
<d>2</d>
<d>2</d>
<d>2</d>
<d>2</d>
<d>2</d>
<d>2</d>
<d>2</d>
<d>2</d>
<d>2</d>
<d>2</d>
<d>2</d>
<d>2</d>
<d>2</d>
<d>2</d>
<d>2</d>
<d>2</d>
<d>2</d>
<d>2</d>
</Subcolumn>
</YColumn>
<YColumn Width="101" Decimals="0" Subcolumns="1">
<Title>CENP-C RNAi</Title>
<Subcolumn>
<d>2</d>
<d>2</d>
<d>2</d>
<d>2</d>
<d>2</d>
<d>3</d>
<d></d>
<d></d>
<d>2</d>
<d>2</d>
<d>2</d>
<d>2</d>
<d>2</d>
<d>1</d>
<d>2</d>
<d>2</d>
<d>2</d>
<d>2</d>
<d>2</d>
<d>2</d>
<d>2</d>
<d>1</d>
<d>2</d>
<d>2</d>
<d>2</d>
<d>1</d>
<d></d>
<d>2</d>
<d>2</d>
<d>2</d>
</Subcolumn>
</YColumn>
</Table>
<Table ID="Table21" XFormat="none" TableType="OneWay" EVFormat="AsteriskAfterNumber">
<Title>Fig S6_SXL_pMad_Raw data</Title>
<RowTitlesColumn Width="1">
<Subcolumn></Subcolumn>
</RowTitlesColumn>
<YColumn Width="97" Decimals="0" Subcolumns="1">
<Title>OregonR (5d)</Title>
<Subcolumn>
<d>2</d>
<d>1</d>
<d>3</d>
<d>2</d>
<d>1</d>
<d>2</d>
<d>2</d>
<d>2</d>
<d>2</d>
<d>3</d>
<d>2</d>
<d>3</d>
<d>3</d>
<d>1</d>
<d>2</d>
<d>1</d>
<d>2</d>
<d>2</d>
<d>2</d>
<d>1</d>
<d>1</d>
<d>2</d>
<d>1</d>
<d>2</d>
<d>2</d>
<d>2</d>
<d>2</d>
<d>2</d>
<d>2</d>
<d>2</d>
<d>2</d>
<d>2</d>
<d>2</d>
<d>2</d>
<d>1</d>
<d>2</d>
<d>2</d>
<d>1</d>
<d>1</d>
<d>1</d>
<d>2</d>
<d>1</d>
<d>2</d>
<d>2</d>
</Subcolumn>
</YColumn>
<YColumn Width="104" Decimals="0" Subcolumns="1">
<Title>OregonR (10d)</Title>
<Subcolumn>
<d>2</d>
<d>2</d>
<d>1</d>
<d>2</d>
<d>2</d>
<d>2</d>
<d>1</d>
<d>2</d>
<d>2</d>
<d>2</d>
<d>2</d>
<d>2</d>
<d>2</d>
<d>1</d>
<d>2</d>
<d>2</d>
<d>2</d>
<d>2</d>
<d>3</d>
<d>1</d>
<d>1</d>
<d>2</d>
<d>3</d>
<d>2</d>
<d>2</d>
<d>2</d>
<d>2</d>
<d>2</d>
<d>2</d>
<d>2</d>
<d>2</d>
<d>2</d>
<d>1</d>
<d>2</d>
<d>2</d>
<d>2</d>
<d>2</d>
<d>2</d>
<d>1</d>
<d>1</d>
<d>2</d>
<d>2</d>
<d>2</d>
</Subcolumn>
</YColumn>
<YColumn Width="104" Decimals="0" Subcolumns="1">
<Title>OregonR (20d)</Title>
<Subcolumn>
<d>2</d>
<d>2</d>
<d>2</d>
<d>2</d>
<d>2</d>
<d>1</d>
<d>2</d>
<d>1</d>
<d>2</d>
<d>2</d>
<d>3</d>
<d>2</d>
<d>2</d>
<d>2</d>
<d>3</d>
<d>2</d>
<d>4</d>
<d>2</d>
<d>2</d>
<d>3</d>
<d>2</d>
<d>1</d>
<d>2</d>
<d>1</d>
<d>2</d>
<d>2</d>
<d>1</d>
<d>2</d>
<d>3</d>
<d>2</d>
<d>2</d>
<d>2</d>
<d>2</d>
<d>2</d>
<d>2</d>
<d>1</d>
<d>3</d>
<d>2</d>
<d>2</d>
<d>2</d>
<d>2</d>
<d>2</d>
<d>3</d>
<d>2</d>
<d>2</d>
</Subcolumn>
</YColumn>
<YColumn Width="101" Decimals="0" Subcolumns="1">
<Title>WT36303 (5d)</Title>
<Subcolumn>
<d>4</d>
<d>2</d>
<d>3</d>
<d>3</d>
<d>3</d>
<d>4</d>
<d>3</d>
<d>2</d>
<d>3</d>
<d>4</d>
<d>3</d>
<d>3</d>
<d>3</d>
<d>3</d>
<d>4</d>
<d>4</d>
<d>3</d>
<d>3</d>
<d>2</d>
<d>4</d>
<d>3</d>
<d>3</d>
<d>4</d>
<d>3</d>
<d>4</d>
<d>4</d>
<d>2</d>
<d>3</d>
<d>2</d>
<d>3</d>
<d>3</d>
<d>3</d>
<d>4</d>
<d>3</d>
<d>4</d>
<d>3</d>
<d>2</d>
<d>3</d>
<d>4</d>
<d>3</d>
<d>3</d>
<d>3</d>
<d>3</d>
<d>4</d>
<d>4</d>
</Subcolumn>
</YColumn>
<YColumn Width="97" Decimals="0" Subcolumns="1">
<Title>OregonR (5d)</Title>
<Subcolumn>
<d>6</d>
<d>8</d>
<d>13</d>
<d>7</d>
<d>9</d>
<d>8</d>
<d>6</d>
<d>7</d>
<d>5</d>
<d>9</d>
<d>5</d>
<d>7</d>
<d>10</d>
<d>4</d>
<d>8</d>
<d>5</d>
<d>7</d>
<d>8</d>
<d>6</d>
<d>4</d>
<d>8</d>
<d>6</d>
<d>5</d>
<d>6</d>
<d>7</d>
<d>8</d>
<d>6</d>
<d>5</d>
<d>7</d>
<d>8</d>
<d>9</d>
<d>7</d>
<d>6</d>
<d>8</d>
<d>7</d>
<d>7</d>
<d>4</d>
<d>4</d>
<d>6</d>
<d>4</d>
<d>10</d>
<d>5</d>
<d>10</d>
<d>8</d>
</Subcolumn>
</YColumn>
<YColumn Width="104" Decimals="0" Subcolumns="1">
<Title>OregonR (10d)</Title>
<Subcolumn>
<d>6</d>
<d>8</d>
<d>5</d>
<d>6</d>
<d>7</d>
<d>7</d>
<d>4</d>
<d>6</d>
<d>8</d>
<d>6</d>
<d>6</d>
<d>4</d>
<d>6</d>
<d>7</d>
<d>6</d>
<d>7</d>
<d>9</d>
<d>6</d>
<d>8</d>
<d>5</d>
<d>5</d>
<d>5</d>
<d>9</d>
<d>7</d>
<d>7</d>
<d>7</d>
<d>4</d>
<d>5</d>
<d>6</d>
<d>9</d>
<d>6</d>
<d>8</d>
<d>4</d>
<d>6</d>
<d>7</d>
<d>7</d>
<d>4</d>
<d>7</d>
<d>7</d>
<d>3</d>
<d>8</d>
<d>6</d>
<d>7</d>
</Subcolumn>
</YColumn>
<YColumn Width="104" Decimals="0" Subcolumns="1">
<Title>OregonR (20d)</Title>
<Subcolumn>
<d>6</d>
<d>7</d>
<d>5</d>
<d>4</d>
<d>6</d>
<d>4</d>
<d>6</d>
<d>5</d>
<d>7</d>
<d>5</d>
<d>9</d>
<d>8</d>
<d>4</d>
<d>7</d>
<d>8</d>
<d>7</d>
<d>8</d>
<d>5</d>
<d>4</d>
<d>7</d>
<d>6</d>
<d>4</d>
<d>4</d>
<d>5</d>
<d>6</d>
<d>6</d>
<d>3</d>
<d>10</d>
<d>7</d>
<d>7</d>
<d>5</d>
<d>5</d>
<d>8</d>
<d>6</d>
<d>6</d>
<d>5</d>
<d>10</d>
<d>7</d>
<d>6</d>
<d>5</d>
<d>6</d>
<d>7</d>
<d>8</d>
<d>7</d>
<d>4</d>
</Subcolumn>
</YColumn>
<YColumn Width="101" Decimals="0" Subcolumns="1">
<Title>WT36303 (5d)</Title>
<Subcolumn>
<d>15</d>
<d>10</d>
<d>11</d>
<d>13</d>
<d>14</d>
<d>13</d>
<d>21</d>
<d>8</d>
<d>16</d>
<d>12</d>
<d>14</d>
<d>10</d>
<d>9</d>
<d>15</d>
<d>13</d>
<d>16</d>
<d>14</d>
<d>12</d>
<d>11</d>
<d>14</d>
<d>11</d>
<d>8</d>
<d>15</d>
<d>18</d>
<d>14</d>
<d>10</d>
<d>12</d>
<d>10</d>
<d>13</d>
<d>13</d>
<d>14</d>
<d>16</d>
<d>20</d>
<d>17</d>
<d>14</d>
<d>10</d>
<d>9</d>
<d>15</d>
<d>11</d>
<d>15</d>
<d>15</d>
<d>18</d>
<d>13</d>
<d>12</d>
<d>18</d>
</Subcolumn>
</YColumn>
</Table>
<Table ID="Table22" XFormat="none" TableType="OneWay" EVFormat="AsteriskAfterNumber">
<Title>Fig S6_SXL_pMad_Ratio</Title>
<RowTitlesColumn Width="1">
<Subcolumn></Subcolumn>
</RowTitlesColumn>
<YColumn Width="97" Decimals="2" Subcolumns="1">
<Title>OregonR (5d)</Title>
<Subcolumn>
<d>3</d>
<d>8</d>
<d>4.33</d>
<d>3.5</d>
<d>9</d>
<d>4</d>
<d>3</d>
<d>3.5</d>
<d>2.5</d>
<d>3</d>
<d>2.5</d>
<d>2.33</d>
<d>3.33</d>
<d>4</d>
<d>4</d>
<d>5</d>
<d>3.5</d>
<d>4</d>
<d>3</d>
<d>4</d>
<d>8</d>
<d>3</d>
<d>5</d>
<d>3</d>
<d>3.5</d>
<d>4</d>
<d>3</d>
<d>2.5</d>
<d>3.5</d>
<d>4</d>
<d>4.5</d>
<d>3.5</d>
<d>3</d>
<d>4</d>
<d>7</d>
<d>3.5</d>
<d>2</d>
<d>4</d>
<d>6</d>
<d>4</d>
<d>5</d>
<d>5</d>
<d>5</d>
<d>4</d>
</Subcolumn>
</YColumn>
<YColumn Width="104" Decimals="2" Subcolumns="1">
<Title>OregonR (10d)</Title>
<Subcolumn>
<d>3</d>
<d>4</d>
<d>5</d>
<d>3</d>
<d>3.5</d>
<d>3.5</d>
<d>4</d>
<d>3</d>
<d>4</d>
<d>3</d>
<d>3</d>
<d>2</d>
<d>3</d>
<d>7</d>
<d>3</d>
<d>3.5</d>
<d>4.5</d>
<d>3</d>
<d>2.67</d>
<d>5</d>
<d>5</d>
<d>2.5</d>
<d>3</d>
<d>3.5</d>
<d>3.5</d>
<d>3.5</d>
<d>2</d>
<d>2.5</d>
<d>3</d>
<d>4.5</d>
<d>3</d>
<d>4</d>
<d>4</d>
<d>3</d>
<d>3.5</d>
<d>3.5</d>
<d>2</d>
<d>3.5</d>
<d>7</d>
<d>3</d>
<d>4</d>
<d>3</d>
<d>3.5</d>
</Subcolumn>
</YColumn>
<YColumn Width="104" Decimals="2" Subcolumns="1">
<Title>OregonR (20d)</Title>
<Subcolumn>
<d>3</d>
<d>3.5</d>
<d>2.5</d>
<d>2</d>
<d>3</d>
<d>4</d>
<d>3</d>
<d>5</d>
<d>3.5</d>
<d>2.5</d>
<d>3</d>
<d>4</d>
<d>2</d>
<d>3.5</d>
<d>2.67</d>
<d>3.5</d>
<d>2</d>
<d>2.5</d>
<d>2</d>
<d>2.33</d>
<d>3</d>
<d>4</d>
<d>2</d>
<d>5</d>
<d>3</d>
<d>3</d>
<d>3</d>
<d>5</d>
<d>2.33</d>
<d>3.5</d>
<d>2.5</d>
<d>2.5</d>
<d>4</d>
<d>3</d>
<d>3</d>
<d>5</d>
<d>3.33</d>
<d>3.5</d>
<d>3</d>
<d>2.5</d>
<d>3</d>
<d>3.5</d>
<d>2.67</d>
<d>3.5</d>
<d>2</d>
</Subcolumn>
</YColumn>
<YColumn Width="101" Decimals="2" Subcolumns="1">
<Title>WT36303 (5d)</Title>
<Subcolumn>
<d>3.75</d>
<d>5</d>
<d>3.67</d>
<d>4.33</d>
<d>4.67</d>
<d>3.25</d>
<d>7</d>
<d>4</d>
<d>5.33</d>
<d>3</d>
<d>4.67</d>
<d>3.33</d>
<d>3</d>
<d>5</d>
<d>3.25</d>
<d>4</d>
<d>4.67</d>
<d>4</d>
<d>5.5</d>
<d>3.5</d>
<d>3.67</d>
<d>2.67</d>
<d>3.75</d>
<d>6</d>
<d>3.5</d>
<d>2.5</d>
<d>6</d>
<d>3.33</d>
<d>6.5</d>
<d>4.33</d>
<d>4.67</d>
<d>5.33</d>
<d>5</d>
<d>5.67</d>
<d>3.5</d>
<d>3.33</d>
<d>4.5</d>
<d>5</d>
<d>2.75</d>
<d>5</d>
<d>5</d>
<d>6</d>
<d>4.33</d>
<d>3</d>
<d>4.5</d>
</Subcolumn>
</YColumn>
</Table>

<!--Analyses, graphs and layouts as compressed binary. Don&apos;t edit this part of the file.-->

<Template dt:dt="bin.base64" xmlns:dt="urn:schemas-microsoft-com:datatypes">eF7sfQuYHcV15rmjkZBGDOIlYRsDg0CADdLMSAgESGiGkZAEQgySeNsMg+ZaDEga
MTMY8EOS3xgTG9nxEBLbkeN3Er8Sy44d42DntbteJSiL42R342832S8RsbOJ1jFZ
72aj7b+qa7puP27V7erW9L19/k+l7qo+91SfU6e6qh/1z+DAjTdu2Np/ZeXAqUT0
TOWZSpuXRuiutk/Sg17Jt9uoBu+eFezf4aU2L1+lPUGhAZtofbhIoO3A4KVybxFB
I9FsL/1zReZPeMAxbIFz/F/hmA5PnHDCOMl2kjrmeOkUL8310jwvdXhpvpdgb6eX
TvPSAi+d7qUzvHSml87y0tleWkjROhgMBoPBYDAYDAaDwWDURx735wwGg8FgMBgM
BoPBYDAYDAaDwWCUDbPoBu//a2cRHWwPtvbAZ3f/RBU6ZQGezhNd2H7glGGaI3J3
0Q9mnTP7b2juAqVytni+T+30X8/zSwz4GPWdd96X5WuBX56/Yu4IqqKNIr+RZHkW
OFW8TNBxXt/qtY/v3tX15ur4xOjYnjWLe5f1LO6q7tkxNjK6Z+eaxbdvv3HpqsVr
r+9YfeG6Wwe23z24vmvvrtGJya7B22/YvGmga/HS7u7+vXt3Vbu7121f1zW4edO2
7V2eju7u9VsWdy1+cHJy77Xd3Y899tiyYUgt2zG2G4IT3YPjY3ur45NPbPaULfV+
sGxkcmSxV43UXnM6XunI6I7J6zvmrX64+sT1ngpf2d7x0T2TywaHd1ZvHBvfPTy5
TG4mvTMfxKHq+Opu/ML7oa8gXsPk6I6Hq5PLdoxXhyfHpn8zb/XEpHd4pyb+0NgD
UnZ1t3/MoHJ0srq7f3x8+IlA6TCy2AtOKkGHjWH4rX8qd46OV3dVJyaGBsZ2jT06
rp9iQgX+SU5MDk9Wb9w1vFNXilp2Vsev71ndrXbFOXdPe7JbWTJdFluJZsXgLRvH
xkffMrZncnjX1upEqzROgln4pXfSu66/evnqbrGTrO3kt8St46NV74QnvV7WOu0Q
Y5Tuwd5aD8YrPPlNsW3H8C7PTa3TDCGD8BsR/70F7Ad3eIPQ6I4Wux7FGDXdCIW8
GqkTbrmukGDYdGsUpEtMPPrAdlnP3mFvWjY0uudNY0PKZ3FtMXjL4OC6QcgOjI1U
twzvrgaumvZPbFUJrWbbbHWVRttNbzi95YxWaGfUf2XtXKruKcS1U2JDaS2lNZXe
ftNnuX18eM/ELjG0bRPnIk67qR1vYZJ2ejPfCttHx3YOR8+xqdyeYIN2PqMTY0uH
Z9jX4ZpqLqn9Iw89OjFZHUHh1uqO6QtUMzVEWI2dgSGtdbxc/5AYcVb1rtLHHlW8
8uqaIUlvJOTiTn7G48CL5hYPhLCFIbWq8Zb21kzuDMWrVvTEFa9ctaLIEeC5YpM3
O1kWjN3rRndX9+BxUWsEgI2BIa11vFz/kGzwa1bGxcGqK2ujprhxEBnOWqX9I4Zp
J1nMcTo4+dv3DCeNYy3SPHUsDKmt4+f6h2RHbMqROt5P4YGsBUMhbGJIr2q+hEE5
obi5x+q9e0diL2ct0fpJxmknOtP3rgk19Q9uukO+aAtaxD/Nnp5ly3tsH5dNPrFX
a9NI44Qctj3cUNMnW6+O6LkmnWo9LfqZJp+omoKHz1Sd6Opu8Zby+o45B7CIC+9q
8XpZon98dHhX8ILViGe0l7tz+t4uloOB2mWf2PvkRUS/KJaEActJ5fAjSMkcziLI
YVFZkFP6PiD29p8g+ii9dEpAJ5P+bLNfwsYUMwwGg8FgNAYMzL8iRmLgj+jNbXJs
ZjBOLtr65op5MeaA+ADyxtGdXb1Dt45Xd47t2To0sH7L4EBX/8REdfcDu57wpohX
eJF7bJZMmo5prsOyA26AjyT6vAl1j89FiSk1ptaYZsN5t/npDV66z99yKl4aJHmL
hP0wUH4VWtu7knd98pTpCzpuryYqs+lPK3NiyxTw0/DnwgiXD9Jdfs5XLhIiR0kg
/ZsXbKosrAVQN5O4iVO/QTqVXqVJKTsh2bcfcaqOqrPrG5d5SMijKJU307VHFxxY
LTMC6rYX++BGxb7oDBXZE+LOeZ4sPV3cnUr8VNyBostg+1q/9EOiYXD/CkC1rk6d
XBjhL6rDeMb/5Yenm+3r0/fzwII+aaLSHWciyvAbNE3cOcwTR7ct3fvg8EQ1xlKc
AbZIQLKlKFONFIYKjCQoS5VF/lUqpUXw64bl3XvHx6RVI1LWw6zKvErFyUo8a3C3
8v2+hc9Nt+xcf+SraCPfcjnibd3SPzo0sGldeOSLoI1HPgX4IX7kQ3DEjXwjoRS+
8nKa2WQa+S7Djj/yqYbHKPeM9//V3igXV6agOrQ+jUTHlCMfSpUEEiIHZ6FGsBxG
vr36yIffQ2/feJ8S9o+iFPbEH0UdsDH+KKxSl2z9qLwAK0/gqLr8JY2a4VvFFKOm
eu6su09eDaNwGTVRjxpj1NE4E7GvjzFRE/Hsec/wnrGJpRv6N1/ZpQbQEWFOR6Uy
t8FxJuyBV1MQcGHYjzPSUoQIkM5SEMVrltYOrLiP8KxtSzW2hm2+iLKzWZ1FOpvx
VgFj79KBLoy+083rYh0iJivr1MwknXXo/rp10blSZybteSFlYXHyXKnNs+VcUnOl
jf1itsQzpcYAP/BMqZUSumOjMyWUP+P9f3XFH71DZQqqO6sBFQhmSihVEkgne6aE
84Te6GxHnU38UdSBl83xRxH7aq4TnSkpT+Aozgi6kmZKuteAFDMlqNCvsYC8Ukbh
MlPCVo02qvnjTFRmKedGTcx6phT2QJYzJT04G7c0v5lS2OYsZ0oIfCCdzfgOY2P/
Un86kWaeFLYNX3dkZZvqAelswzclgW3RWdL8TNryAsrC3uRZ0izPkteQmiVtrU7s
eLTKk6TGAD80Nkn6gJc+5aW3e2mKooM0p5lN6I3oidgPA+WXYcefJCnIvtZGT2v3
VHFlqjfjkq8QTJJQqne3kz1Jwpd00Bud6KAUWuOPqita/FFYr67c0UmS8gSO4owg
nTRJ0r0GpJgkQYV+iQVkQ0XhMklCPWqogVuBOBNRpg81UROzniSFPZDlJAkhAqSz
NL9JUtjmLCdJqrZ0NqNjbOy/Lv2zpLBpkMjKNJwckM40vA+bNi06RerIpCXPpyzM
TZ4itXuGoA5MkVZEXro9sXt3dXKcp0lmwA+NTZMwRCHYwsMzp2Ik9MhGp0kAguCN
3v8qGDoqyHdUvufdNOkySLiFVEC4yGkSSpUotid7mqQe10enOijFC4LwUXk5Vdbg
KLTiPJKmOrrlQIqpDlTol0pAXvCicJnqoB41YsA1QJyJKNNHjKiJeN4QTABijE0e
F8LGqqlsnLH244I0Ci0KpDMKrtVeqThZpZ5EulmVPNrN9s4XgSRHu9rXJjzW2QJ+
aHys41Tc1MhYp272sV1YmUWPVNpjyxRUf9b/2hrCRY516qMy/BLpZI916u4wfqzD
w8PwUXnNVNaoa+ZsSh7rwn9nLsVYBxX6hRKQl7soXMY61KOGBbgGiDMRZfqwEDXR
YawLG5vlWIcWBdIZhddB/mPxASeTUI27SckD3RwKvg9YUfvkm8c5W8APPM61Umpk
nFNdCk3+SKWNjnjjWlyZgurO+nJsyMlxDqU4Cg1IJ3ucw7NH6I0f59Q2Os4pa9T1
Epe8pHEuvBA9xTin1tfrLpBXuyhcxjnUo4YEuAaIMxFl+pAQNdFhnAsbm+U4p9o9
nVFynJOPNp1MynucO0W7oVs5dOd2jHFD/TurQ3vARbFrdKKKh7E80NUH/MADXSul
NAMdtrhxO1KZHVumoPoz5pcKiA050KEUR2dqoFMvTOIHOvXFSfQo6uiKOSovp8pW
HEWduNYlDYO6X4AUwyBU6JdRQF4Mo3AZBlGPGjHgOCDORJTpI0bURNiyciTGyOSx
ImykMjDOSPuxQhqDdgbSGQNH9fa4WQOHZGVNl1+e3prlhbAmeRyfS8FrSDmOiyez
PJI3CPiBR/JWSuiRjY7kmL4/UpnnjdodsWUKqke/drpEH8lRiqMzNZJfSFJvdKxG
6eLEo6jjopij8lqqbMVR1AkfJo3kul+AFCM5SvQLKSAvh1G4jOSoRw0XcBwQZyLK
9OEiamKKkTxspDIwzkj70UIag3YG0hmTZiQPW5PN2CetQVwC6a1pdCTPx5rkkRwP
D9AL5Uhe80ERhnMew42AHxobwx/10tv89C6KjiGcZjahL9qO4apno8m/0NZGs2fN
ii1TUH1Z/6OZ6JNyDEcpjkID0skewy8mqTc6SqN0SeJR1HFJ4lFYf2nMUXmNVZ7A
UZwRZj5JI3z4T42mGOGhQr/AAvIyGYXLCI961DACtwJxJqJMH0aiJsIO7Tvky1aO
vC743Hp2gx+shs1XLzrizLcfX6SZiA8gnZn4ulc305sHaHbOcbRTvVDJwk5EOpDO
Tpyr5IcTXyKL5nSxTK2DyMIy9FIgnWVoQd0y0YIupkHC3bTkyU+HNvm5amjbXZuH
9t4yPDK0dfixrpHhyWGe/BgBPzQ2+XnES49TMPnZ66X7KRiU6h1HuZLjlE9CX7Sd
/KiGR/uOe///vXcgrkxB9WWhwwf6uJz8oFRJIJ3syc/rSert29unhLXJz+WJR1HH
FYlH4YeliUdxzssSj+IlTnfiUVxXexKP4nram3gULbk88Sgu+ysSj6INrkw8ihfs
KxOP4opwVeJRrKa5OvEo3revSjyKVr8m5qgc2FTE4ShaHjYkTTL16ARSTDKhQh/I
ADkcReEyyUQ9auxG+AJxJqJMH7ujJsKOzCaZYfOznGSiHwLpzMx2khm2M8tJJq4o
QHo7deKkhmeZYdPUMpIsTMPlEEhn2pkUMq3haWbYtmyYMqVtuJgD6WzDRSzgcXBu
NLgqK8MwDgHpDMO1e3rxpbNdiO6s7Orxy9PZhYv3hlU9kxNeGAaXzNnul5Ismw7T
ACC9iWi267qEob6Jc9xHhSxNxFwGSGcizrUpBj9MyoB0ZjbP4IfpJZDezsIOfpgb
A+lMK/bgh5k9kM62Ag9+uCkB0hlW3MEPt1NAOruaYvDDPSGQzkSciTb4TRuKX8wR
hroOD+oDTDdbk59xzidJfRF5xjk5Okb8gNME+KGxB5zq7e4BL73PS5MUkI8+7m85
zVxCR0Snx34YKBcXAf8Bp3pvi041Xmmnn1dmx5YpqI78uukSqVM+4EQpjkIDEiIH
Z4GAQsr7Aee1JPVG39Ci9LrEo6hjdeJRWLIm8SjO+frEo/Dc2sSjuKiiLP4oLqb9
MUflZV+1AI7CE3gsqS77ogNXggd+emsBKR74QYV+VQfktTkKlwd+qEeNbGhOIM5E
lOkjW9RE2BF/z3MqiJAaG9TC5md5z4O4BNKZme09T9jOLO95kID0djrd84RNg0RW
puHyAKQzzf2eJ2xbllNoXNyAdLY53vOEDctySSKuy0A6w9zuecJ24cVQVnb1+eXp
7MrsnidsYpb3PP1+eToTk+55/LGh0RuesKFqvuFmaPINz6meCXh5ghuebb1DWzZc
qX3WqqgVxHKV5ctHqjvHq9UJ4vsgE+CHxu6DMAdF0Kn5KKdiJfRP2/sgHQgCEOb5
zU8/89L3vP/Pr7xSI4N0w3SJjA15H4RSFUrQgsjBWWAfKe/7oHUk9UbvKVC6PvEo
6rgx5qi86CpbcRR1ok8k3XHofgFS3HFAhX5ZBVBNnMNc7jhQjxpX4DggzkSU6eNK
1EQH6oWwsVnOc9DeQDqjIK1NTp2syoZOT1qFOAXSWTWPUhJKhE1CNe4mJQ/2nd6p
YvGwP9hPUwTK8X0lj++2gB8aH985FTehS9qO735Ti/b9pvf/wkp7bJmC6tID0yXy
oiDHd5TiKEqQTvb4voGk3ugIjtKNMUflNVNZo66ZuOtMGsF1y4EUIzhU6NdKQF7x
onAZwVGPGhbgGiDORJTpw0LURIcRPGxsliM4WhRIZ5Qc61KQBIZNynusO43kH/oR
Y13NX1zu39zLQ5wR8EPjQxzfwhY3NTLEoV0BXHjOr5xGb6ksiC1TUD1503SJPsSh
FEehAelkD3E3kdQbP8TdHHNUXiqVNepSCcuThjjdciDFEAcV+iUSkBe6KFyGONSj
RgO4BogzEWX6aBA10WGICxub5RCHFgXSGeVykxq2Kpub1ORRbgEF1ELeKPfA8G40
hDbYiXGaRzsT4Ace7VoppRnt0LvO927c3hL6cEWVKagevXm6RB/tUIqjMzXawXLo
jR/tELvho/KqqaxRV03UnzTa6ZYDKUY7qNAvlYC84EXhMtqhHjUwoG4gzkSU6QND
1ETc+3hX2MbHurCpyotxptqPCtIktCeQziSXsS5sVd5j3ekU0OHGjnWb1vFIZwT8
wCNdKyX0R9uRTgeCQP9bXp8V+c/S9+hzNTJIt0yX6CMdStWvsT3ZI90WknrjR7pb
Y47Ka6ayBkehFde2pJFOtxxIMdJBhX6hBOTlLgqXkQ71qGEBrgHiTESZPixETUw9
0oVNzXKkQ3sC6UxyGenCVuU90p2hj3T6H67csG1gaOAGHumsAD80NtK9hSSDynu8
9FaKXmk5zWxCf0w70r3V+1/d03V6BXsrnZUfV06bjg/Vn7eqApLjkxzpUKpEZ+Ke
7naSeuNHujsSj6KOOxOPwhJYFz4qr7fKEziKM8J3wEmjpO41IMUoCRX6RRaQl8oo
XEZJ1KOGFLgViDMRZfqQEjURjan/yettA8G38u0NfvcZtj7LhaYIDyCdlXh4qlk5
cINv5Hzx97ydjMxypTCiHEhnJM5V/2oebeliGUIjK8vQQ4F0luFMdMu89nMxLJvH
9MlTnzO9U8afsfOnPuoTJZ74NAD4Id3EB9sxig68nGY2oTdmMfFZ4xVUK2sqL1Wu
n44P1Zu3qQLSJz4oVaIzMfG5m6Te6OQFpfckHkUd9yYehSWoL3xUXnCVJ3AUZ4Ql
HkkTH91rQIqJD1Tol1hAXiijcJn4oB41psCtQJyJKNPHlKiJWU58wtZnOfFBeADp
rEya+HQ0vuIzbGSWEx9EOZDeyGBJXaPTnrBdWa48U9e6dHbhTAK7Gpz0hM3K5ilW
8qTnLO+E8QeJ/UmPv+yK5zwNAH5IN+cZ9dIQRcdcTjOb0Blt5zyz/XK074K2WfRw
W3tsmYLqzNunS/Q5D0pxFBqQTvac540k9UbnLSi9L/Eo6kAkxx+FH+6POSqvtsoT
OIozOouS5zy614AUcx6o0K+wgLxORuEy50E9akCBW4E4E1GmDyhRExPnPPMbnw6E
rc9yzoPwANJZmeGcJ2xklnMeRDmQzkg5N/BX2zc65Qmblc3cQJp1v1+eziycybRZ
Dc54wlbl/YbrbO98LyF/xqMvOcdfUhqo7lkxtGF59+D42N4Hhyf4zyqZAT80Nv3B
0IPY0recipPQM22nP6qfY3td2xx6ti2+TEH17OHpEn36g1IcxS+RTvb05wGSeqOs
9SjdkXgUdYwkHkXsI87DR+WVV3kCR3FGGKySpj+614AU0x+o0C+3gLxoRuEy/UE9
anCBW4E4E1GmDy5REx2+9A8bm80rBGkUogFIZxRcm/abkLBV2YyY0ipEMZDOqoI2
FQwA0hlVvKZKntws1B/n8F9KSgP4obH5DBr5QT8hrML58PjK6eQmdEbb+YwOBMED
3v+q9Aov/bu2K2jprKU1Mkhvmi6ROuV8BqUqlMS9LMmzQEAh5T2fQQRCb3ROglI8
fow/ijoeSjyK2H848SjOeVfi0dle2p14FBfWPYlH4UG8Ig4flRd51QI4Ck/gyUbS
PEpvLSDFPAoq9Cs7IK/PUbjMo1CPGsfQnECciSjTx7GoiXj2cOt4defYnq2NE/2F
zc3y2QPiEEhnFiYK02Y1zDgZtivL10joQUAGdi0vkl3o+0A6u3Amd25fcdWKnhXF
CkNctID0ZhWyd+FqC6Qzq7i9C+MEkIFdhepdGOGAdHYVsHcl360sIo0ohf/mQcOA
H9xuVdTUkVMxEnoiOjj2w0D5Zdjxb1UwlQbQv39amUO3tsWXKaievHO6RH/0ilIc
hQYkRA7OAgGFlPetipcReqNvj1H6SOJR1DGeeBSxPxFzVF5qlSdwFGeEa1HSLYPu
NSDFLQNU6JdXQF4ko3C5ZUA9ajSBW4E4E1GmjyZRE50mNWFzsxlNpFmIByCdWW6T
mrBdWQ7+iGQgA7santTkaRf6IJDOLqdJTdisbMIwblJz5gFZNo/OIzmpqSF/27Su
q39iorr7gV1P+HOba71rxUH1e5JG4FSDkvICblBzG/jlLPEHQF8/5975yzvnny79
NIsep+XibzUBp4qYaKMR7xI8SzZv1yfoKQr+jAR+87R/lfQl/GYMgMu3OgbgN7Ku
oFyVjXi1L9dkX+jzd0QLhjUR3dd3toh0FX6LxJ/DbJ8eOwGMvWofBql9hLLaP0RP
kjxz/FL/dRx0jXHQa4mDXnMcDorva7QwnsbC6dJzCFeBWtzdl5yfi0pJEQSAw7xR
DV8RVbcJDbMI3+Sl0yBbcI53KZlLnxHE2mqOlYSwf8KATBE1ffGAujQqfEE88lbx
pR1IxOepi6J9Kgw7vfrF2KwX0l/sq7UBW7u6dKvNddnrxfs+BbNeSIdtgLxdXbpm
c132evWpqFkvpHUblB12dekw1wXY6XWLJZXs6ipmLCHZt3kxY0nJ2tWlw1wXYKfX
LZYga9/mxYwlyNq3eZFiacmB94YPEEb91/7xI96/31x7gNTcI/hWA396PnjQenHf
9K6PNr9eva2SoNf+mLAQr5LfQ4u18gjWqqPv9Wt6n7990t9+kS4nOQdYBofFQdrU
079MbJf4jgifcjD9OUBwhFzFFjhi+cw6Yvpo5o4IR05pHYGbFh13990ucHgtcnJK
bN81ggm8GVFHAAZH5Nc11Ako1N4pfKW9sYjI3RH5RUT41qK0jpgjcgFMXaO+I9yu
EYDBEfl1DX98nIZbROTuiPwiQj1wVyihI14lJoWAiorF4nGQP0kWr4ykQc/0XyTo
VWqfserHL5x+eiuWvPnoOgCW8Q76cfvRjjs6t52xYPbPOpZ3dp8hHwWe7v3kn+jd
vgH/hX6ZZLPgXFGCLfSH0z8J+byhvKby0sLTUT59hmfT4zWvyMKInwwrO+LQ1Sd9
NpdeO/vvFsBnfbPnny59hi181pPCZ3gAmz/CPpNRA1pICZwJctL6vv7X+3bIuFPz
F2x9ib78/IuY3Dan+3TEZLfnW8Qktm0t599ZM+DfNjoxd37HGzs65180r7vjmo6X
O66bt6Hjwo6j3kWjpyL9235ZA/6ttIv35/ki7N/e6cuz9KAO5QHtujD9u7OpW1j4
zhM9QsMHvWOPCDuv9CUuPwBiCmip4KL9gl/s+RuX8O2jk7uqS6lLCMhTqIg3hPPo
K1fBuai8g/6Hd2iZf2LtNOLNch4m+dEYPrC6PFXj4pdSfxRB4/7j3HPO2N1xypln
zbvujE0df3PG5fO2ndHb8f0zytS4qyqycfGmK65x0bQVr03aXlC/vELMQ++KbV0M
xfPovy0rQute3f7KqZfOnjjt3vbXdM6afetpE+3LO3/cfvVp6Vv3au9EJrzfY/uK
Z+qls4Mtyu/1ym/1t6/p9C5Rs4Mtyie8ctSP7XKv/MfaFuVJrfvuWWlb9z6/6z50
Ir7rwotoXb3ronXvLnzrVuieE8eps7KE9p84QsdoDU2dOExHvWPLZzXeustntV92
3Nve4x3HFiSpKFdblB/xtvv97TEvLdG2KD/sbZ/1tziPNV560d9OifpRuzoTQLbu
0x1pW3cOydaFR+JaF28OxeKRF/xiz9+YJN/dW9jmfVXfgQMw7cnKO8RL89eT/Eux
u0h+OrjjY0IhpgfvpK45UZ/qSCrXAREld+jQp+nAgQP00ksv0f333y/y2B47dkzs
N5NMKyLJVht/FE2GwWDkj58caCcMOET/QH2zgnEVI6VxcGAwGDX4Bzq9PZg3A6oX
JY10NqMhy7AMyzSvTDC2YqRVY2uStI1GlmGZsskEvcjbcC9iGZZJIRP0onbi+zwG
Iw2CXoRXudyLGIzGEfQivFXlXsRgNI6gF+HtNfciBqNx/KTvQN+7/I89dNqIT01/
Ai2f6H9aEMd4HU77JFNC5vv6Awl8cyI/MpVAnuiFvq1zJz1l97x5eNeItz2zk+jx
+/5h6q9u+v2es//4T//2796zvP+MdW+vDPVd9qPtD7/v/q++OL97w+++6d437Nrw
mpGf/fe3fWrNwJq71859+Oy/f8/czw5u+cgr/7L25S/P/49vnf+Xp9E/L6h87Jp/
/9UX3rX2a89eee5ffux933zXgscf/59//QvfXXTg40cfu+L+y396+TU/+qVnP/nD
wfee/8NPVp67Z6rr5t4td/+HHx87/0c/eu/Pbnv84vd/fN4tI//vU7ede/BG+tc7
K7d/9LbP/e9n9v/dtz514YJzVnz/qb/9Txf/+WcXrq+sXHLO4G1X7vv0vNF//Oa5
lx15pbq7+ycb3/6NP//2b71w1l8+9Zm/fu6p5371z9Y9+Mq/9P/g5jmf/wn98Xef
/+nZzz/z1Qd3XPB/l3z90t71P739yy+97XX3fv8b377lic2Pd43f+OKLbzl0e/vh
ve/+04f+4jNP336svftw17d2vzC/83fmvqdr9c+f2v2d73/zvUf+1w8v+8E3fvCl
O/f9SUf18Z+v+fzPD/7bd9Ys/Nd3PP/ela88/fyXXnnpr374g0/855f+YsUrT6/Z
8eV3Pf9/PrTl9rWVa0/5s5vuqe4ZOdMnAal4rXUuKRIQ9adEmQKkIcANyRQgFeGn
KAVIOzULBQjqVRQg6NxKJy4Iah+LR9Q+vhBT+7UUIPqv46BrjINeSxz0muOQHwXI
bOGpeV5vmd+wBrkka47QcCp10mkpNZwiNCyg070oyo5uo4iamAJEwlyXvV70LQWz
XkiHbYC8XV26ZnNd9npxNgpmvZAOU08AdnXpMNcF2Ol1iyWV7OoqZiwh2bd5MWNJ
ydrVpcNcF2Cn1y2WIGvf5sWMJcjat3mRYkku3Q3fXJWWAqR2OW6JmS/0/gCU1hF6
pwJMPAf1u0buhA/5dY1OkQvgtrw/d0fkFxFicZyG0jpCoyUQMHWN+o5wu0YABkfk
1zWmiRp8uEVE7o7ILyLwXElHCR0hKUBwykwBEoXymsozBYgZYZ/ZUVTM8+MOD10B
bH2JVEtl7fxbHgqQU2fAv0wBAgtNFCDtxBQg1KyNa6IAwRsQpgCRrdt6FCB4O9W0
FCDdx6mzdwnt6z5CL/esoanuw3S0x5ECpJtIUID0ynK1RTmoP/b525d7JPWH2qIc
1B9T/hbnAeoPtUV5UuvmRwGCN4dMAVIfEFFyjS42KLJMKyLJVht/FE2GwWDkD6YA
YTCyA1OAsAzLsEytDFOAsAzLuMowBQjLsIyrDFOAMBiuYAoQBsMVTAHCYLiCKUAY
DFcwBUiZKEDavNbCZ7WSAmRrdWLHo1VmAGkMcEMyA0ib8FOUAWQuNQsDCI4qBhB8
fqh0Yu2D2sfXZ2ofNqj9WgYQ/ddx0DXGQa8lDnrNcciPAWSe8NSZXtuf3bAGuSKr
Q2hY6Hn6nJQa5gsNr6JXez06O7aNImpiBhAJc132erH6S8GsF9JhGyBvV5eu2VyX
vV6cjYJZL6TDzBOAXV06zHUBdnrdYkklu7qKGUtI9m1ezFhSsnZ16TDXBdjpdYsl
yNq3eTFjCbL2bV6kWJIrd+XfTg5QWgaQs0QuQGmJL8IrQErriIUiF8BEc1C/a+TO
95Bf11gkcgHcVvfn7oj8IuIckQtQWkeEl1uZukZ9R7hdIwCDI/LrGq8WuQBuEZG7
I/KLCDzj01FCR0gGEPycGUCiUF5TeWYAMSPsMzuGijP9uMNjVQBbXyLVSlk7/5aH
AWThDPiXGUBgoYkBZC4xAwg1a+OaGEDwBoQZQGTrth4DCN5OMQNIqzKA4M0hM4DU
B0SUXKNrDYos04pIstXGH0WTYTAY+YMZQBiM7MAMICzDMixTK8MMICzDMq4yzADC
MizjKsMMIAyGK5gBhMFwBTOAMBiuYAYQBsMVzABSJgaQWV5r4bsgMICsGBpYv2Vw
YOuW/lGfBOSJ3burk+PMAmIG3JDMAjJL+CnKAnIqNQsLCJp9kfgAu00sxlQ68dGX
2j9EG8Vx5YHgSBz0X8bhoPjQTLfXlaWjU1hyrndVOq9hDXLV1GlCw/l0AXWl1LBA
aLiQFtNFlB0jRhE1MUuHhLkue71YoaVg1gvpsA2Qt6tL12yuy14vzkbBrBfSYXYI
wK4uHea6ADu9brGkkl1dxYwlJPs2L2YsKVm7unSY6wLs9LrFEmTt27yYsQRZ+zYv
UizJ1bXnho6VlqUDt3s6SktOcZ7IBSitI3BrqcNERVC/a+TOyZBf17hA5AK4rcDP
3RH5RUSXyAUorSMuFLkApq5R3xFu1wjA4Ij8uka4WreIyN0R+UXERSIXoISOkCwd
eBTFLB1RKK+pPLN0mBH2mR2LxLl+3CESAWx9iVSrWe38Wx6WjvNnwL/M0gELTSwd
pxKzdFCzNq6JpQNvQJilQ7Zu67F04O0Us3S0KksH3hwyS0d9QETJNboeoMgyrYgk
W238UTQZBoORP5ilg8HIDszSwTIswzK1MszSwTIs4yrDLB0swzKuMszSwWC4glk6
GAxXMEsHg+EKZulgMFzBLB1lYulo91oLrSRZOjb2C54O5uhoEHBDMkdHu/BTlKPj
dGoWjg7c2ymODvzpW6UTJWq/lqNDl4qD/ss4ZM/RcYaw5GJaQpc0rEGumTpTaLiU
LqPXpdRwltDwerqcrqDs+DCKqIk5OiTMddnrxfosBbNeSIdtgLxdXbpmc132enE2
Cma9kA5zQwB2dekw1wXY6XWLJZXs6ipmLCHZt3kxY0nJ2tWlw1wXYKfXLZYga9/m
xYwlyNq3eZFiSa6tvTh0rLQcHVjgoKO01BSXiFyA0jriUpELYCIiqN81cmdkyK9r
hBf8ua2/z90R+UXE60QuQGkdgQVLOkxdo74j3K4RgMER+XUN/EyHW0Tk7oj8IgKz
FB0ldITk6MAJMEdHFMprKs8cHWaEfWbHIXGxH3d4KApg60ukWstq59/ycHRcOgP+
ZY4OWGji6DidmKODmrVxTRwdeAPCHB2ydVuPowNvp5ijo1U5OvDmkDk66gMiSq7R
1QBFlmlFJNlq44+iyTAYjPzBHB0MRnZgjg6WYRmWqZVhjg6WYRlXGeboYBmWcZVh
jg4GwxXM0cFguII5OhgMVzBHB4PhCuboKBNHx2yvtc4lxdGxtTqx49EqU3Q0CLgh
maJjtvBTlKLjbGoWig5MShVFxzkU6MRXXWq/lqJDl4qD/ss4ZE/RsVBYspSWUXfD
GuSSqUVCQw/1en5Mp+EcoWGFNzVZSdnRYRRRE1N0SJjrsteL5VkKZr2QDtsAebu6
dM3muuz14mwUzHohHaaGAOzq0mGuC7DT6xZLKtnVVcxYQrJv82LGkpK1q0uHuS7A
Tq9bLEHWvs2LGUuQtW/zIsWSXFoLEgQdpaXokLkApWWmEGs4NJTWEeFloiYegvpd
I3dChvy6Rq/IBXBbfp+7I/KLiOUiF6C0jlghcgFMXaO+I9yuEYDBEfl1DbUSTcEt
InJ3RH4RsVLkApTQEZKiAz9hio4olNdUnik6zAj7zI5CYqkfd3goCmDrS6Raymrn
3/JQdPTMgH+ZogMWmig6ziam6KBmbVwTRQfegDBFh2zd1qPowNsppuhoVYoOvDlk
io76gIiSa3QxQJFlWhFJttr4o2gyDAYjfzBFB4ORHZiig2VYhmVqZZiig2VYxlWG
KTpYhmVcZZiig8FwBVN0MBiuYIoOBsMVTNHBYLiCKTrKRNExx2sttBIoOlYO3bkd
9BxD/TurQ3vGxncP7xqdqI4Qc3SYADckc3TMEX6KcnS8ipqFowPj6SK6RMjgKzKl
8wJtv0vbP0QPkjxb6NV/EQddSxx0zXE4KL59Q006XDk9Xi0sv4quplUNa5BrrF4j
NFxD19J1KTWcKzSspjV0PWXHn1FETczpIWGuy14v1nMpmPVCOmwD5O3q0jWb67LX
i7NRMOuFdJhLArCrS4e5LsBOr1ssqWRXVzFjCcm+zYsZS0rWri4d5roAO71usQRZ
+zYvZixB1r7NixRLci3uVaFjpeX0uFrkApSWymKVyAUorSOuEbkAJuKC+l0jdwaH
/LrGtSIXwG29fu6OyC8irhO5AKV1RPju0dQ16jvC7RoBGByRX9fAMjkdbhGRuyPy
i4jrRS5ACR0hOT3mEHN6xEF5TeWZ08OMsM/sOCeu8uNOPYLE1pdItfbVzr/l4fS4
Zgb8y5wesNDE6fEqYk4PatbGNXF64A0Ic3rI1m09Tg+8nWpaTo8Tx6mzsoT2nzhC
x7xbgqkTh+koOXJ6eMcFp0dFlqstysHlsd/fHiPJ5aG2KAeXx7P+FueBm5QX/e2U
qB+1qzMB8ub0wJtD5vSoD4gouUZXDxRZphWRZKuNP4omw2Aw8gdzejAY2YE5PViG
ZVimVoY5PViGZVxlmNODZVjGVYY5PRgMVzCnB4PhCub0YDBcwZweDIYrmNOjTJwe
p3ithe+CAk6P9VsGB5jVo1HADcmsHqcIP0VZPV5LzcLqga1i9biQAp2Ltf2LtP1a
Vg/9F3HQtcRB1xyHfFg9zhOWr6U+6m9Yg1xldb7QcAMN0LqUGi4QGtbTjbSBsmPQ
KKImZvWQMNdlrxcruhTMeiEdtgHydnXpms112evF2SiY9UI6zCYB2NWlw1wXYKfX
LZZUsqurmLGEZN/mxYwlJWtXlw5zXYCdXrdYgqx9mxczliBr3+ZFiiW5Gndt6Fhp
WT36RC5Aacks+kUuQGkdcYPIBTBRF9TvGrlzOOTXNQZELoDbiv3cHZFfRKwTuQCl
dcR6kQtg6hr1HeF2jQAMjsiva9wocgHcIiJ3R+QXERtELkAJHSFZPVDqz5qIWT0C
KK+pPLN6mBH2mR3rxFo/7tQjSGx9iVSrX+38Wx5WjxtmwL/M6gELTaweryVm9aBm
bVwTqwfegDCrh2zd1mP1wNuppmX16D5Onb1LaF/3EXq5Zw1NdR+moz2OrB7dRILV
o1eWqy3Kweaxz9++3CPZPNQW5WDzmPK3OA+weagtypNaNz9WD7w5ZFaP+oCIkmt0
/UCRZVoRSbba+KNoMgwGI38wqweDkR2Y1YNlWIZlamWY1YNlWMZVhlk9WIZlXGWY
1YPBcAWzejAYrmBWDwbDFczqwWC4glk9ysTqMddrLXycI1k9BKXH1i39o0MDm9aB
2oOYz8MEuCGZz2Ou8FOUz6OLmoXPA715kfdrPCe5mAKd+J5N7V+i7V+q7R+iJ0me
OYJH/3UcdI1x0GuJg15zHA6KT9S0MJ6GK//HhcJTG2kT3dSwBrkea7HQcDNtpltS
arhIaNhCt9IgZce1UURNzP8hYa7LXi/WfimY9UI6bAPk7erSNZvrsteLs1Ew64V0
mHcCsKtLh7kuwE6vWyypZFdXMWMJyb7NixlLStauLh3mugA7vW6xBFn7Ni9mLEHW
vs2LFEty3e7G0LHS8n9sErkApaW9uEnkApTWETeLXAATyUH9rpE720N+XWOzyAVw
W9ufuyPyi4hbRC5AaR2xReQCmLpGfUe4XSMAgyPy6xq3ilwAt4jI3RH5RcSgyAUo
oSMk/wceavmzJmL+jwDKayrP/B9mhH1mx0+x0Y87PHQFsPUlUq2TtfNvefg/bp4B
/zL/Byw08X90EfN/ULM2ron/A29AmP9Dtm7r8X/g7VTT8n+cOE6dlSW0/8QROkZr
aOrEYTpKjvwf3nHB/1GR5WqLcvB+7Pe3x0jyfqgtysH78ay/xXmA9+NFfzsl6kft
6kyAvPk/8OaQ+T/qAyJKrtGVBkWWaUUk2Wrjj6LJMBiM/MH8HwxGdmD+D5ZhGZap
lWH+D5ZhGVcZ5v9gGZZxlWH+DwbDFcz/wWC4gvk/GAxXMP8Hg+EK5v8oE//HPI3/
46qhbXdtHtp7y/DI0Nbhx7pGhieHifk/TIAbkvk/5gk/Rfk/LqZm4f9Ar19E3yN8
XYbPrJROrMBQ+/iAS+1jVaDaX6bt409bqX14SO33avtgGVH7K7R9MZb7WKntX6Xt
X63tr9L2r9H2D9HcNulJfC2nWxMH3cI46FbHQfdEHHTvxEH3WBx0L8ZB92wcdG/H
QW+BOOitEge9peKgt14c9BaNg97KcdBbPg4HBSPJ9FIeB7jyxywRPe022krbGtYg
1/NdIjRsp9vpjpQaLhUa7qS76G7KjquliJqYP0bCXJe9XqwdVDDrhXTYBsjb1aVr
Ntdlrxdno2DWC+kwbwlgV5cOc12AnV63WFLJrq5ixhKSfZsXM5aUrF1dOsx1AXZ6
3WIJsvZtXsxYgqx9mxcpluS679tCx0rLH7NV5AKUljZlm8gFKK0jtotcABNJRv2u
kTtbSH5d43aRC+DGDZG7I/KLiDtELkBpHXGnyAUwdY36jnC7RgAGR+TXNe4SuQBu
EZG7I/KLiLtFLkAJHSH5Y/Bqg/ljolBeU3nmjzEj7DM7fpPb/LjDQ3sAW18i1Tpr
O/+Whz9m+wz4l/ljYKGJP+ZiYv4YatbGNfHH4A0I88fI1m09/hi8nWL+mFblj8Gb
Q+aPqQ+IKLlGV6oUWaYVkWSrjT+KJsNgMPIH88cwGNmB+WNYhmVYplaG+WNYhmVc
ZZg/hmVYxlWG+WMYDFcwfwyD4Qrmj2EwXMH8MQyGK5g/pkz8MR1eay2kGP6YydEx
YvIYA4QbksljOoRAlDzmMmoW8hgsCVlEDxC67LUU6LxO2wdZhdrHR2xq/3ptf622
36ft92v7h2huRVqK2vXa4qCfQRz0s4qDfqZx0M8+DrpFcdCtjINueRwO0sW+J0xw
JS95nWjpe+heekPDGuRistcLDW+k+2gopYbLhYb7adiLteyIQoqoiclLJMx12evF
VUrBrBfSYRsgb1eXrtlcl71enI2CWS+kw6QZgF1dOsx1AXZ63WJJJbu6ihlLSPZt
XsxYUrJ2dekw1wXY6XWLJcjat3kxYwmy9m1epFiSi47louIApSUvuVfkApSWs+MN
IhegtI54o8gFMDE01O8auVNV5Nc17hO5AG7EBLk7Ir+IGBK5AKV1xP0iF8DUNeo7
wu0aARgckV/XGBa5AG4Rkbsj8ouIB0QuQAkdIclLMMll8pIolNdUnslLzAj7zI5c
4x4/7vDQGMDWl0i1yNfOv+UhL3njDPiXyUtgoYm85DJi8hJq1sY1kZfgDQiTl8jW
bT3yErydalryku7j1Nm7hPZ1H6GXe9bQVPdhOtrjSF7STSTIS3pludqiHKQl+/zt
yz2StERtUQ7Skil/i/PAW1S1RXlS6+ZHXoI3h0xeUh8QUXKNLpMoskwrIslWG38U
TYbBYOQPJi9hMLIDk5ewDMuwTK0Mk5ewDMu4yjB5CcuwjKsMk5cwGK5g8hIGwxVM
XsJguILJSxgMVzB5SZnIS+Z7rYXPb0Besq13aMuGK4cG1m8ZHNi6pX90aGt1Ysej
VVkwtHz5SHXneLU6QcxpYoBwQzKnyXwhEOU0uYKahdMEn4AtokuEzDoKdK7X9m/U
9g/RgyTPFnr1X8RB1xIHXXMcDopv4VCTDleOj6XC8h1eC1Ub1iDXXC0TGt5EOz1v
pNPQLTSM0kP0MGXHp1FETczxIWGuy14v1ncpmPVCOmwD5O3q0jWb67LXi7NRMOuF
dJhbArCrS4e5LsBOr1ssqWRXVzFjCcm+zYsZS0rWri4d5roAO71usQRZ+zYvZixB
1r7NixRLcm3ujtCx0nJ8jIhcgNJSW1RFLkBpHRGYJWEiMqjfNXJndMiva+wUuQBu
6/dzd0R+EYHbSB2ldcSoyAUwdY36jnC7RgAGR+TXNR4SuQBuEZG7I/KLiIdFLkAJ
HSE5PmAic3xEobym8szxYUbYZ3YcFDv8uFOPILH1JVKthbXzb3k4Pt40A/5ljg9Y
aOL4uIKY44OatXFNHB94A8IcH7J1W4/jA2+nmpbj48Rx6qwsof0njtAxWkNTJw7T
UXLk+PCOC46PiixXW5SD22O/vz1GkttDbVEObo9n/S3OA9weL/rbKVE/aldnAuTN
8YE3h8zxUR8QUXKNriYoskwrIslWG38UTYbBYOQP5vhgMLIDc3ywDMuwTK0Mc3yw
DMu4yjDHB8uwjKsMc3wwGK5gjg8GwxXM8cFguII5PhgMVzDHR5k4Pk71WusCmub4
2NgvCT18Wo+VTOthCeGGZFqPU4VAlNajh5qF1sPrm7RIfIHdRhso0LlR2z9EyOEM
kXSpOOi/jMNB8aWZbq8rTUevsGQX7aY9DWuQy6ak98ZoLz2SUsMKoWGcJmiSsqPE
KKImpumQMNdlrxfrlxTMeiEdtgHydnXpms112evF2SiY9UI6TA8B2NWlw1wXYKfX
LZZUsqurmLGEZN/mxYwlJWtXlw5zXYCdXrdYgqx9mxczliBr3+ZFiiW5vHZX6Fhp
aTrwyb+O0rJTYPWCjtI6YkzkApi4COp3jdxJGfLrGntFLoDbEvzcHZFfRDwicgFK
64hxkQtg6hr1HeF2jQAMjsiva0yIXAC3iMjdEflFxKTIBSihIyRNB5I/ayKm6Qig
vKbyTNNhRthndjQSu/y4w0NRAFtfItVyVjv/loemY2wG/Ms0HbDQRNPRQ0zTQc3a
uCaaDrwBYZoO2bqtR9OBt1NM09GqNB14c8g0HfUBESXX6IKAIsu0IpJstfFH0WQY
DEb+YJoOBiM7ME0Hy7AMy9TKME0Hy7CMqwzTdLAMy7jKME0Hg+EKpulgMFzBNB0M
hiuYpoPBcAXTdJSJpqPTa61F5NN0LJf0HFu39I8ODfRv7iVm5zBAuCGZnaNTCETZ
Oa6kZmHnwOeGip3jJgp03qzt17Jz6FJx0H8Zh+zZOVYKSx6lN9NjDWuQq6WuEhoe
pyfoLSk1XC00vJXeRm+n7JgwiqiJ2TkkzHXZ68XKLAWzXkiHbYC8XV26ZnNd9npx
NgpmvZAOs0IAdnXpMNcF2Ol1iyWV7OoqZiwh2bd5MWNJydrVpcNcF2Cn1y2WIGvf
5sWMJcjat3mRYkmuqn00dKy07BxvFrkApSWleEzkApTWEepmR8FEQVC/a+TOxZBf
13hC5AK4rbzP3RH5RcRbRC5AaR3xVpELYOoa9R3hdo0ADI7Ir2u8TeQCuEVE7o7I
LyLeLnIBSugIyc7RSczOEQflNZVndg4zwj6zY4941I87PBQFsPUlUq1itfNvedg5
Hp8B/zI7Byw0sXNcSczOQc3auCZ2DrwBYXYO2bqtx86Bt1NNy87RfZw6e5fQvu4j
9HLPGprqPkxHexzZObqJBDtHryxXW5SDlWOfv325R7JyqC3Kwcox5W9xHmDlUFuU
J7VufuwceHPI7Bz1AREl1+g6gCLLtCKSbLXxR9FkGAxG/mB2DgYjOzA7B8uwDMvU
yjA7B8uwjKsMs3OwDMu4yjA7B4PhCmbnYDBcwewcDIYrmJ2DwXAFs3OUiZ3jNK+1
8F2Qz87xwPDuDf2br9RIOrBHzNJhgHBDMkvHaUIgytKxipqFpQPrHBRLxyAFOm/T
9mtZOnSpOOi/jEP2LB3XCEv20X460LAGuWrqWqHhHfROeldKDdcJDe+m99B7KTtG
jCJqYpYOCXNd9nqxQkvBrBfSYRsgb1eXrtlcl71enI2CWS+kw+wQgF1dOsx1AXZ6
3WJJJbu6ihlLSPZtXsxYUrJ2dekw1wXY6XWLJcjat3kxYwmy9m1epFiSq2v3hY6V
lqVjv8gFKC05xQGRC1BaR7xD5AKYqAjqd43cORny6xrvFLkAbivwc3dEfhHxLpEL
UFpHvFvkApi6Rn1HuF0jAIMj8usa7xG5AG4Rkbsj8osI/XSAEjpCsnRgjSuzdESh
vKbyzNJhRthndiwS+/y4w0NRAFtfItVqVjv/loel4x0z4F9m6YCFJpaOVcQsHdSs
jWti6cAbEGbpkK3beiwdeDvFLB2tytKBN4fM0lEfEFFyja4HKLJMKyLJVht/FE2G
wWDkD2bpYDCyA7N0sAzLsEytDLN0sAzLuMowSwfLsIyrDLN0MBiuYJYOBsMVzNLB
YLiCWToYDFcwS0eZWDoWeK2FVkpk6di0jpijwwDhhmSOjgVCIMrRsZqahaMD35Yp
jo4tFOi8Vduv5ejQpeKg/zIO2XN0rBGWvI+epPc3rEGumbpeaHiKPkBPp9SwVmj4
BfogfYiy48Mooibm6JAw12WvF+uzFMx6IR22AfJ2demazXXZ68XZKJj1QjrMDQHY
1aXDXBdgp9ctllSyq6uYsYRk3+bFjCUla1eXDnNdgJ1et1iCrH2bFzOWIGvf5kWK
Jbm29n2hY6Xl6HhS5AKUlpri/SIXoLSOwO2MDhMRQf2ukTsjQ35d4wMiF8Bt/X3u
jsgvIp4WuQCldcQviFwAU9eo7wi3awRgcER+XeODIhfALSJyd0R+EfEhkQtQQkdI
jg5QajBHRxTKayrPHB1mhH1mxyHxPj/u8FAUwNaXSLWW1c6/5eHoeGoG/MscHbDQ
xNGxmpijg5q1cU0cHXgDwhwdsnVbj6MDb6ealqPjxHHqrCyh/SeO0DEvTqdOHKaj
5MjR4R0XHB0VWa62KAc3x35/e4wkN4faohzcHM/6W5wHuDle9LdTon7Urs4EyJuj
A28OmaOjPiCi5BpdDVBkmVZEkq02/iiaDIPByB/M0cFgZAfm6GAZlmGZWhnm6GAZ
lnGVYY4OlmEZVxnm6GAwXMEcHQyGK5ijg8FwBXN0MBiuYI6OMnF0nK5zdKwYCsg5
NmwbGBq4gTk6bCDckMzRIb/KinJ09FGzcHTgnBZ5v8azktsp0HmHtn+ntn+Xtn9I
LN4UX9p5Sf91HHSNcdBriYNecxwOis/UtDCehisHSL/w1DN0kD7csAa5JusGoeEj
9Iv00ZQaBoSGKXqWfomy49sooibmAJEw12WvF+u/FMx6IR22AfJ2demazXXZ68XZ
KJj1QjrMPQHY1aXDXBdgp9ctllSyq6uYsYRk3+bFjCUla1eXDnNdgJ1et1iCrH2b
FzOWIGvf5kWKJbl295nQsdJygBwUuQClpb74sMgFKK0jPiJyAUxEB/W7Ru6MD/l1
jV8UuQBu6/tzd0R+EfFRkQtQWkdMiVwAU9eo7wi3awRgcER+XeNZkQvgFhG5OyK/
iPglkQtQQkdIDhAslGQOkCiU11SeOUDMCPvMjqPiGT/u8NAVwNaXSLVW1s6/5eEA
+cgM+Jc5QGChiQOkj5gDhJq1cU0cIHgDwhwgsnVbjwMEb6eYA6RVOUDw5pA5QOoD
Ikqu0dUGRZZpRSTZauOPoskwGIz8wRwgDEZ2YA4QlmEZlqmVYQ4QlmEZVxnmAGEZ
lnGVYQ4QBsMVzAHCYLiCOUAYDFcwBwiD4QrmACkTB8gZXmvhs1qfA2Rjv2ABYQaQ
BiDckMwAcoYQiDKArKNmYQDBN2KKAeRuCnRi1Yjav1fbf4O2X8sAov86DrrGOOi1
xEGvOQ75MYCsF556jn6ZfqVhDXJF1o1Cw8fo4/SJlBo2CA2/Sofok5Qd20YRNTED
iIS5Lnu9WP2lYNYL6bANkLerS9dsrsteL85GwawX0mHmCcCuLh3mugA7vW6xpJJd
XcWMJST7Ni9mLClZu7p0mOsC7PS6xRJk7du8mLEEWfs2L1IsyZW7z4WOlZYBBEs0
dJSW+OJXRC5AaR3xMZELYKI5qN81cud7yK9rfFzkArit7s/dEflFxCdELkBpHfGr
IhfA1DXqO8LtGgEYHJFf1zgkcgHcIiJ3R+QXEZ8UuQAldIRkAMEDNmYAiUJ5TeWZ
AcSMsM/sGCqe8+MOD10BbH2JVCtl7fxbHgaQj82Af5kBBBaaGEDWETOAULM2rokB
BG9AmAFEtm7rMYDg7VSzMoB8eMVxWr9yCX19xRG6cOUa+pMVh2neSjcGkA+v+HwP
tutXfr4H5WqLcjB/fN3fXuiVL9G2KAfzx5/423leOZg/1BblSa2bHwMI3hwyA0h9
QETJNbrWoMgyrYgkW238UTQZBoORP5gBhMHIDswAwjIswzK1MswAwjIs4yrDDCAs
wzKuMswAwmC4ghlAGAxXMAMIg+EKZgBhMFzBDCBlYgA502utV9M0A8jW6sSOR6tM
ANIAhBuSCUDOFAJRApCN1CwEIGdRQADyRgp03qftD2n792v7tQQg+q/joGuMg15L
HPSa45AfAcgm4alf8y6Sn25Yg1yQdZPQ8Bn6LH0upYabhYbP0xfo1yk7so0iamIC
EAlzXfZ6sfhLwawX0mEbIG9Xl67ZXJe9XpyNglkvpMPEE4BdXTrMdQF2et1iSSW7
uooZS0j2bV7MWFKydnXpMNcF2Ol1iyXI2rd5MWMJsvZtXqRYkgt3fy10rLQEIJ8S
uQCl5b34tMgFKK0jPiNyAUwsB/W7Ru50D/l1jc+KXAC3xf25OyK/iPicyAUorSM+
L3IBTF2jviPcrhGAwRH5dY0viFwAt4jI3RH5RcSvi1yAEjpCEoBgvSMTgEShvKby
TABiRthndgQVv+bHHR66Atj6EqkWytr5tzwEIJ+ZAf8yAQgsNBGAbCQmAKFmbVwT
AQjegDABiGzd1iMAwdupZiUAuefEceqsLKH9J47QMVpDUycO01FyIwC5xzuObWdF
lqstykH8sd/fHvPSEm2LchB/POtvcR4g/njR306J+lG7OhMgbwIQvDlkApD6gIiS
a3SpQZFlWhFJttr4o2gyDAYjfzABCIORHZgAhGVYhmVqZZgAhGVYxlWGCUBYhmVc
ZZgAhMFwBROAMBiuYAIQBsMVTADCYLiCCUDKRAByltdal5BPAHLl0MD6LYMDW7f0
j4L8Y2igumfF0Ibl3YPjY3sfHJ6oErOBGCDckMwGcpYQiLKBbKZmYQPBR16KDeQB
CnTu0PZHtP2qtl/LBqL/Og66xjjotcRBrzkO+bGB3CI89Rv0m/TFhjXI1VlbhIYv
0ZfpKyk13Co0fJV+i36bsmPeKKImZgORMNdlrxcrwRTMeiEdtgHydnXpms112evF
2SiY9UI6zEIB2NWlw1wXYKfXLZZUsqurmLGEZN/mxYwlJWtXlw5zXYCdXrdYgqx9
mxczliBr3+ZFiiW5ivc3QsdKywbymyIXoLQkGF8UuQCldcSXRC6AifKgftfInfsh
v67xZZEL4LbSP3dH5BcRXxG5AKV1xFdFLoCpa9R3hNs1AjA4Ir+u8VsiF8AtInJ3
RH4R8dsiF6CEjpBsIKC2ZTaQKJTXVJ7ZQMwI+8yOreI3/LjDQ1cAW18i1apZO/+W
hw3kSzPgX2YDgYUmNpDNxGwg1KyNa2IDwRsQZgORrdt6bCB4O9W0bCDdx6mzdwnt
6z5CL/esoanuw3S0x5ENpJtIsIH0ynK1RTlYQPb525d7JAuI2qIcLCBT/hbnARYQ
tUV5UuvmxwaCN4fMBlIfEFFyja47KLJMKyLJVht/FE2GwWDkD2YDYTCyA7OBsAzL
sEytDLOBsAzLuMowGwjLsIyrDLOBMBiuYDYQBsMVzAbCYLiC2UAYDFcwG0iZ2EDO
9lrr1eSzgVw1tO2uzUN7bxkeGdo6/FjXyPDkMDEBiAHCDckEIGcLgSgByCA1CwHI
QgIByAOEbvsgBTpHtf2HtH18+6X28T2W2sf3YGofX3ep/TFt/xDNrUhLUbteWxz0
M4iDflZx0M80DvrZx0G3KA66lXHQLY/DQbrY94QJrgQmt4mW/hodpq83rEEuKNsq
NHyDfoe+mVLDNqHhW/S79G3KjiykiJqYwETCXJe9XixeUzDrhXTYBsjb1aVrNtdl
rxdno2DWC+kwcQZgV5cOc12AnV63WFLJrq5ixhKSfZsXM5aUrF1dOsx1AXZ63WIJ
svZtXsxYgqx9mxcpluTC46+FjpWWwASrPXSUlrfj6yIXoLSO+IbIBTCxNNTvGrnT
VeTXNX5H5AK4kRPk7oj8IuKbIhegtI74lsgFMHWN+o5wu0YABkfk1zV+V+QCuEVE
7o7ILyK+LXIBSugISWCCRZZMYBKF8prKM4GJGWGf2RFsfM2POzw0BrD1JVIt9LXz
b3kITL4xA/5lAhNYaCIwGSQmMKFmbVwTgQnegDCBiWzd1iMwwduppiUwOXGcOitL
aP+JI3SM1tDUicN0lBwJTLzjgsCkIsvVFuUgLtnvb4+RJC5RW5TjUdaz/hbnAeKS
F/3tlKgftaszAfImMMGbQyYwqQ+IKLlGl0oUWaYVkWSrjT+KJsNgMPIHE5gwGNmB
CUxYhmVYplaGCUxYhmVcZZjAhGVYxlWGCUwYDFcwgQmD4QomMGEwXMEEJgyGK5jA
pEwEJgu91lpEcQQmk6NjxOwlBgg3JLOXLBQCUfaS7dQs7CWIjUXer/GUZC8FOh/R
9se1/Qlt/xA9SfLMETz6r+Oga4yDXksc9JrjcFB8oKaF8TRc2T9uF556nr5Dv9ew
Brka6w6h4QX6Ln0vpYY7hYbfpz+gP6TsmDaKqInZPyTMddnrxcovBbNeSIdtgLxd
Xbpmc132enE2Cma9kA6zTgB2dekw1wXY6XWLJZXs6ipmLCHZt3kxY0nJ2tWlw1wX
YKfXLZYga9/mxYwlyNq3eZFiSa7afT50rLTsH98RuQClJb34PZELUFpHvCByAUwU
B/W7Ru5cD/l1je+KXAC3lf25OyK/iPieyAUorSN+X+QCmLpGfUe4XSMAgyPy6xp/
IHIB3CIid0fkFxF/KHIBSugIyf4BKl5m/4hCeU3lmf3DjLDP7NgpnvfjDg9dAWx9
iVSrZO38Wx72jxdmwL/M/gELTewf24nZP6hZG9fE/oE3IMz+IVu39dg/8Haqadk/
uo9TZ+8S2td9hF7uWUNT3YfpaI8j+0c3kWD/6JXlaotysH7s87cv90jWD7VFOVg/
pvwtzgOsH2qL8qTWzY/9A28Omf2jPiCi5BpdZ1BkmVZEkq02/iiaDIPByB/M/sFg
ZAdm/2AZlmGZWhlm/2AZlnGVYfYPlmEZVxlm/2AwXMHsHwyGK5j9g8FwBbN/MBiu
YPaPcrB/zDrQp7VIWlT6/j8AAAD//wMA2dNRAA==</Template></GraphPadPrismFile>

<xsl:template match="ps:Info">
	<a><xsl:attribute name="name"><xsl:value-of select="@ID"></xsl:value-of></xsl:attribute></a>
	<table border="0">
		<tr>
			<td><xsl:apply-templates select="ps:Title"></xsl:apply-templates> </td><td width="20"></td><td width="50%"><b>Notes</b></td>
		</tr>
		<tr>
			<td valign="top">
				<table BORDER="1" CELLSPACING="0">
					<tr><th>Constant</th><th>Name</th></tr>
					<xsl:for-each select="ps:Constant">
						<tr>
	<td><xsl:apply-templates select="ps:Name"></xsl:apply-templates> </td>
	<td><xsl:apply-templates select="ps:Value"></xsl:apply-templates> </td>
						</tr>
					</xsl:for-each>
				</table>
			</td>
			<td></td>
			<td valign="top">
				<xsl:apply-templates select="ps:Notes"></xsl:apply-templates>
			</td>
		</tr>
	</table>
</xsl:template>

<xsl:template match="ps:GraphPadPrismFile">
<HTML>
      <BODY>
	
	<xsl:variable name="Chars" select="'ABCDEFGHIJKLMNOPQRSTUVWXYZ'"></xsl:variable>	
	<font color="#999999"> 

<p align="center">This file can be opened by <a href="https://www.graphpad.com">GraphPad</a> Prism (version 
	<xsl:value-of select="@PrismXMLVersion"></xsl:value-of> or later). </p></font><hr></hr>
         This file contains <xsl:value-of select="count(ps:Table|ps:HugeTable)"></xsl:value-of> data tables and 
	<xsl:value-of select="count(ps:Info)+count(ps:Table|ps:HugeTable/ps:Info)"></xsl:value-of> info tables:

	<dir>
        <xsl:for-each select="ps:Info">
		<li>
		<a>
		<xsl:attribute name="href">#<xsl:value-of select="@ID"></xsl:value-of></xsl:attribute> 
		<xsl:apply-templates select="ps:Title"></xsl:apply-templates>
		</a>
		</li>
	</xsl:for-each>
        <xsl:for-each select="ps:Table|ps:HugeTable">
		<li>
		<a>
		<xsl:attribute name="href">#<xsl:value-of select="@ID"></xsl:value-of></xsl:attribute> 
		<xsl:apply-templates select="ps:Title"></xsl:apply-templates>
		</a>
		<dir>
        	<xsl:for-each select="ps:Info">
  			<li>
	  		<a>
  			<xsl:attribute name="href">#<xsl:value-of select="@ID"></xsl:value-of></xsl:attribute> 
  			<xsl:apply-templates select="ps:Title"></xsl:apply-templates>
	  		</a>
  			</li>
	  	</xsl:for-each>
		</dir>
		</li>
	</xsl:for-each>
	</dir>
        <hr></hr>


	<xsl:apply-templates select="ps:Info"></xsl:apply-templates>

	<br></br>
	<hr></hr>
	<br></br>


     <xsl:for-each select="ps:Table|ps:HugeTable">
	<xsl:apply-templates select="ps:Title"></xsl:apply-templates>
	<a><xsl:attribute name="name"><xsl:value-of select="@ID"></xsl:value-of></xsl:attribute></a>
	<xsl:variable name="width" select="100 div count (*/ps:Subcolumn)"></xsl:variable>

	<xsl:variable name="xFormat" select="./@XFormat"></xsl:variable>
	<xsl:variable name="yFormat" select="./@YFormat"></xsl:variable>
	<xsl:variable name="nRepl" select="./@replicates"></xsl:variable>
	<xsl:variable name="isXAdvancedColumn" select="boolean(($xFormat='date' or $xFormat='time' or $xFormat='startenddate') and count(ps:XAdvancedColumn) &gt; 0)"></xsl:variable>
	<xsl:variable name="isXAdvancedSubcol" select="boolean(($xFormat='startenddate') or count(ps:XAdvancedColumn/ps:Subcolumn/ps:Title) &gt; 0)"></xsl:variable>
	<xsl:variable name="isXSubcol" select="boolean(($xFormat='error' or count(ps:XColumn/ps:Subcolumn/ps:Title) &gt; 0) and not ($isXAdvancedColumn))"></xsl:variable>					
	<xsl:variable name="isYSubcol" select="boolean(($yFormat='replicates'and ./@Replicates&gt;1) or         ($yFormat!='text'and $yFormat!='replicates') or        count(ps:YColumn/ps:Subcolumn/ps:Title)&gt;0)"></xsl:variable>
	<xsl:variable name="isYSubColNameCustom" select="boolean($isYSubcol and count(ps:SubColumnTitles)&gt;0)"></xsl:variable>
	<TABLE BORDER="1" CELLSPACING="0">
		<TR>
			<xsl:for-each select="ps:RowTitlesColumn">
				<TD align="center">
				<xsl:attribute name="rowspan"> 
				<xsl:if test="$isXSubcol or $isXAdvancedSubcol or $isYSubcol">2</xsl:if>
				</xsl:attribute><BR></BR>
				</TD>
			</xsl:for-each>
			<xsl:if test="not ($isXAdvancedColumn)">
				<xsl:for-each select="ps:XColumn">
					<TD align="center"> 
						<xsl:attribute name="rowspan">	
						<xsl:if test="$isYSubcol and not($isXSubcol)">2</xsl:if>
						</xsl:attribute>
						<xsl:attribute name="colspan"><xsl:value-of select="./@Subcolumns"></xsl:value-of></xsl:attribute>
						 
						<xsl:apply-templates select="ps:Title"></xsl:apply-templates>
						<xsl:if test="count(ps:Title)=0 or ps:Title=''">X-Title</xsl:if>				
						 
					</TD>
				</xsl:for-each>
			</xsl:if>
			<xsl:if test="$isXAdvancedColumn">
				<xsl:for-each select="ps:XAdvancedColumn">
					<TD align="center"> 
						<xsl:attribute name="rowspan">	
						<xsl:if test="$isYSubcol and not($isXAdvancedSubcol)">2</xsl:if>
						</xsl:attribute>
						<xsl:attribute name="colspan"><xsl:value-of select="./@Subcolumns"></xsl:value-of></xsl:attribute>
						 
						<xsl:apply-templates select="ps:Title"></xsl:apply-templates>
						<xsl:if test="count(ps:Title)=0 or ps:Title=''">X-Title</xsl:if>				
						 
					</TD>
				</xsl:for-each>
			</xsl:if>
			<xsl:for-each select="ps:YColumn">		
				<xsl:variable name="DefColName2" select="(position()-1) mod 26"></xsl:variable> 
				<xsl:variable name="DefColName1" select="(position()-1-$DefColName2) div 26"></xsl:variable> 
				<TD align="center">
					<xsl:attribute name="colspan"><xsl:value-of select="./@Subcolumns"></xsl:value-of></xsl:attribute> 
					<xsl:attribute name="rowspan">	
					<xsl:if test="($isXSubcol or $isXAdvancedSubcol) and not($isYSubcol)">2</xsl:if>
					</xsl:attribute>
					 
					<xsl:apply-templates select="ps:Title"></xsl:apply-templates>
					<xsl:if test="count(ps:Title)=0 or ps:Title=''">
					<xsl:value-of select="'Data Set-'"></xsl:value-of>
					<xsl:if test="$DefColName1 &gt; 0">
						<xsl:value-of select="substring($Chars,$DefColName1,1)"></xsl:value-of>
					</xsl:if>		
					<xsl:value-of select="substring($Chars,$DefColName2+1,1)"></xsl:value-of>
					</xsl:if>
					 				
	   			</TD>
	  		</xsl:for-each>
		</TR>
		<xsl:if test="$isXSubcol or $isXAdvancedSubcol or $isYSubcol">
		   <TR>
			<xsl:if test="$isXSubcol">
	  			<xsl:for-each select="ps:XColumn">
				<xsl:for-each select="ps:Subcolumn">
				<TD align="center"> 
					 
					<xsl:apply-templates select="ps:Title"></xsl:apply-templates>
					<xsl:if test="count(ps:Title)=0 or ps:Title=''">
						<xsl:choose>
						<xsl:when test="position()=1"><B>X</B></xsl:when>
						<xsl:when test="position()=2"><B>Err.Bar</B></xsl:when>
						</xsl:choose>
					</xsl:if>				
					 
				</TD>
			    	</xsl:for-each>
			    	</xsl:for-each>
			</xsl:if>
			<xsl:if test="$isXAdvancedSubcol">
	  			<xsl:for-each select="ps:XAdvancedColumn">
				<xsl:for-each select="ps:Subcolumn">
				<TD align="center"> 
					 
					<xsl:apply-templates select="ps:Title"></xsl:apply-templates>
					<xsl:if test="count(ps:Title)=0 or ps:Title=''">
						<xsl:choose>
						<xsl:when test="position()=1"><B>Starting Date</B></xsl:when>
						<xsl:when test="position()=2"><B>Ending Date</B></xsl:when>
						</xsl:choose>
					</xsl:if>				
					 
				</TD>
			    	</xsl:for-each>
			    	</xsl:for-each>
			</xsl:if>			
			<xsl:if test="$isYSubcol">
	  			<xsl:for-each select="ps:YColumn">
				<xsl:variable name="DefColName2" select="(position()-1) mod 26"></xsl:variable> 
				<xsl:variable name="DefColName1" select="(position()-1-$DefColName2) div 26"></xsl:variable>
				<xsl:variable name="YColumnNdx" select="position()"></xsl:variable>				
				<xsl:for-each select="ps:Subcolumn">
				<TD align="center">
					 
					<xsl:apply-templates select="ps:Title"></xsl:apply-templates>
					<xsl:if test="count(ps:Title)=0 or ps:Title=''">
					<xsl:if test="$yFormat='replicates' or $yFormat='text'">
						<B>
						<xsl:if test="$DefColName1 &gt; 0">
							<xsl:value-of select="substring($Chars,$DefColName1,1)"></xsl:value-of>
					</xsl:if>
					<xsl:choose>
						<xsl:when test="$isYSubColNameCustom">
							<xsl:variable name="subColCustomNamePos" select="position()"></xsl:variable>
							<xsl:for-each select="../../ps:SubColumnTitles/ps:Subcolumn">
								<xsl:if test="position()=$subColCustomNamePos">
									<xsl:choose>
										<xsl:when test="../../ps:SubColumnTitles/@OwnSet='1'">
											<xsl:variable name="DItemsCount" select="count(./ps:d)"></xsl:variable>
											<xsl:choose>
												<xsl:when test="$DItemsCount&lt;$YColumnNdx or ./ps:d[$YColumnNdx]=''">
													<xsl:value-of select="substring($Chars,$DefColName2+1,1)"></xsl:value-of>:Y<xsl:value-of select="position()"></xsl:value-of>
												</xsl:when>
												<xsl:otherwise>
													<xsl:apply-templates select="./ps:d[$YColumnNdx]"></xsl:apply-templates>
												</xsl:otherwise>
											</xsl:choose>
										</xsl:when>
										<xsl:when test="../../ps:SubColumnTitles/@OwnSet='0'">
											<xsl:variable name="DItemsCount" select="count(./ps:d)"></xsl:variable>
											<xsl:choose>
												<xsl:when test="$DItemsCount&lt;1 or ./ps:d[1]=''">
													<xsl:value-of select="substring($Chars,$DefColName2+1,1)"></xsl:value-of>:Y<xsl:value-of select="position()"></xsl:value-of>
												</xsl:when>
												<xsl:otherwise>
													<xsl:apply-templates select="./ps:d[1]"></xsl:apply-templates>
												</xsl:otherwise>
											</xsl:choose>
										</xsl:when>
										<xsl:otherwise>
											<xsl:apply-templates select="ps:d"></xsl:apply-templates>
											<xsl:if test="ps:d=''">
												<xsl:value-of select="substring($Chars,$DefColName2+1,1)"></xsl:value-of>:Y<xsl:value-of select="position()"></xsl:value-of>
											</xsl:if>
										</xsl:otherwise>
									</xsl:choose>
								</xsl:if>
							</xsl:for-each>
						</xsl:when>
						<xsl:otherwise>
							<xsl:value-of select="substring($Chars,$DefColName2+1,1)"></xsl:value-of>:Y<xsl:value-of select="position()"></xsl:value-of>
						</xsl:otherwise>
					</xsl:choose>
						</B>
					</xsl:if>
					<xsl:if test="$yFormat!='replicates' and $yFormat!='text'">
					<xsl:if test="not($yFormat='replicates' or $yFormat='text')">	
					<xsl:if test="position()=1"><B>Mean</B></xsl:if>
					<xsl:if test="position()!=1">					<xsl:choose>
					<xsl:when test="$yFormat='SD'">
						<B>SD</B>
					</xsl:when>
					<xsl:when test="$yFormat='SE'">
						<B>SEM</B>
					</xsl:when>
					<xsl:when test="$yFormat='CV'">
						<B>%CV</B>
					</xsl:when>
					<xsl:when test="$yFormat='SDN'">
						<xsl:if test="position()=2"><B>SD</B></xsl:if>
						<xsl:if test="position()=3"><B>N</B></xsl:if>
					</xsl:when>
					<xsl:when test="$yFormat='SEN'">
						<xsl:if test="position()=2"><B>SEM</B></xsl:if>
						<xsl:if test="position()=3"><B>N</B></xsl:if>
					</xsl:when>
					<xsl:when test="$yFormat='CVN'">
						<xsl:if test="position()=2"><B>%CV</B></xsl:if>
						<xsl:if test="position()=3"><B>N</B></xsl:if>
					</xsl:when>
					<xsl:when test="$yFormat='low-high'">
						<xsl:if test="position()=2"><B>+Error</B></xsl:if>
						<xsl:if test="position()=3"><B>-Error</B></xsl:if>
					</xsl:when>
					<xsl:when test="$yFormat='upper-lower-limits'">
						<xsl:if test="position()=2"><B>UpperLimit</B></xsl:if>
						<xsl:if test="position()=3"><B>LowerLimit</B></xsl:if>
					</xsl:when>
					</xsl:choose>
					</xsl:if>
					</xsl:if>
					</xsl:if>
					</xsl:if>
					 				
	   			</TD>
			    	</xsl:for-each>
			    	</xsl:for-each>
			</xsl:if>
		   </TR>
		</xsl:if>
		<TR>	
          <xsl:for-each select="ps:RowTitlesColumn/ps:Subcolumn">
          	<td valign="top" nowrap="1">
				<xsl:attribute name="width"><xsl:value-of select="$width"></xsl:value-of>%</xsl:attribute> 
				<xsl:apply-templates select="ps:d"></xsl:apply-templates>
				<xsl:if test="count(ps:d)=0"><br></br></xsl:if>				
			</td>
          </xsl:for-each>		  
		  <xsl:if test="not($isXAdvancedColumn)">
			   <xsl:for-each select="ps:XColumn/ps:Subcolumn">
				<td valign="top" nowrap="1">
					<xsl:attribute name="width"><xsl:value-of select="$width"></xsl:value-of>%</xsl:attribute> 
					<xsl:apply-templates select="ps:d"></xsl:apply-templates>
					<xsl:if test="count(ps:d)=0"><br></br></xsl:if>				
				</td>
			  </xsl:for-each>
		  </xsl:if>			  
		  <xsl:if test="$isXAdvancedColumn">
			   <xsl:for-each select="ps:XAdvancedColumn/ps:Subcolumn">
				<td valign="top" nowrap="1">
					<xsl:attribute name="width"><xsl:value-of select="$width"></xsl:value-of>%</xsl:attribute> 
					<xsl:apply-templates select="ps:d"></xsl:apply-templates>
					<xsl:if test="count(ps:d)=0"><br></br></xsl:if>				
				</td>
			  </xsl:for-each>
		  </xsl:if>
          <xsl:for-each select="ps:YColumn/ps:Subcolumn">
          	<td valign="top" nowrap="1">
				<xsl:attribute name="width"><xsl:value-of select="$width"></xsl:value-of>%</xsl:attribute> 
				<xsl:apply-templates select="ps:d"></xsl:apply-templates>
				<xsl:if test="count(ps:d)=0"><br></br></xsl:if>				
            </td>
          </xsl:for-each>
        </TR>
       </TABLE>
	<br></br>
	<xsl:apply-templates select="ps:Info"></xsl:apply-templates>
	<br></br>
	<hr></hr>
	<br></br>
	</xsl:for-each>

      </BODY>
    </HTML>
</xsl:template>


<!--<xsl:template match="ps:d">
	<xsl:choose>
		<xsl:when test="@Excluded and string-length(text())" >
		    <font color="#0000ee">
	      		<xsl:apply-templates select="node()"/>*		
		    </font>
		</xsl:when>
	    <xsl:otherwise>
			<xsl:apply-templates select="node()"/>
		</xsl:otherwise>
	</xsl:choose>
	<xsl:if test="position()!=last()"><br/></xsl:if>
</xsl:template>-->

<xsl:template match="ps:d">			
	<xsl:choose>
		<xsl:when test="@Excluded and string-length(text())">
				<xsl:choose>
					<xsl:when test="../../../@EVFormat='AsteriskAfterNumber'">
						<font color="#0000ee">
							<xsl:apply-templates select="node()"></xsl:apply-templates>*
						</font>
					</xsl:when>
					<xsl:when test="../../../@EVFormat='Blank'">				
					</xsl:when>
					<xsl:otherwise>
						<xsl:apply-templates select="node()"></xsl:apply-templates>
					</xsl:otherwise>
				</xsl:choose>
		</xsl:when>
		<xsl:otherwise>
			<xsl:apply-templates select="node()"></xsl:apply-templates>
		</xsl:otherwise>
	</xsl:choose>
	<xsl:if test="position()!=last()"><br></br></xsl:if>				
</xsl:template>


<xsl:template match="ps:Title">
	<b><xsl:apply-templates select="node()"></xsl:apply-templates></b>
</xsl:template>

<xsl:template match="node()">
	<xsl:param name="DoNotUseBR" select="0"></xsl:param>
	<xsl:choose>
		<xsl:when test="name()='BR' and $DoNotUseBR=1">
			<div></div>
		</xsl:when>
		<xsl:otherwise>
			<xsl:copy>
				<xsl:apply-templates select="node()">
					<xsl:with-param name="DoNotUseBR" select="$DoNotUseBR"></xsl:with-param>
				</xsl:apply-templates>
			</xsl:copy>
		</xsl:otherwise>
	</xsl:choose>
</xsl:template>

<xsl:template match="ps:Font">
	<xsl:param name="DoNotUseBR" select="0"></xsl:param>
	<font>
		<xsl:if test="@Size">
			<xsl:attribute name="STYLE">font-size:<xsl:value-of select="@Size"></xsl:value-of>pt</xsl:attribute>
		</xsl:if>
		<xsl:copy-of select="@*"></xsl:copy-of>
		<xsl:apply-templates select="node()">
			<xsl:with-param name="DoNotUseBR" select="$DoNotUseBR"></xsl:with-param>
		</xsl:apply-templates>
	</font>
</xsl:template>

<xsl:template match="ps:LineStyles">
	<div>
		<xsl:if test="@align">
			<xsl:attribute name="align"><xsl:value-of select="@align"></xsl:value-of></xsl:attribute>
		</xsl:if>
		<xsl:if test="@spacing">
			<xsl:variable name="sp" select="@spacing"></xsl:variable>
			<xsl:attribute name="style">margin-bottom:<xsl:value-of select="(@spacing -100) div 5"></xsl:value-of>pt</xsl:attribute>
		</xsl:if>
		<xsl:apply-templates select="node()">
			<xsl:with-param name="DoNotUseBR" select="1"></xsl:with-param>
		</xsl:apply-templates>
	</div>
</xsl:template>

<xsl:template match="ps:Notes">
	<xsl:apply-templates select="node()">
		<xsl:with-param name="DoNotUseBR" select="1"></xsl:with-param>
	</xsl:apply-templates>
</xsl:template>


	<xsl:template match="/">
		<HTML>
			<BODY>
				<xsl:apply-templates select="//ps:GraphPadPrismFile"></xsl:apply-templates>
			</BODY>
		</HTML>
	
	</xsl:template>

</xsl:stylesheet>
